# Supplementary material for: Selection criteria for assembling a pediatric cancer predisposition syndrome gene panel
Source: Fam Cancer. 2021 Jun 1;20(4):279–87. doi: 10.1007/s10689-021-00254-0 (PMC8484084; doi:10.1007/s10689-021-00254-0)
Supplement: Supplementary file 2 — Supplementary file2 (XLSX 96 kb) [file 10689_2021_254_MOESM2_ESM.xlsx]

## Sheet: Category 1 - Individual genes
Category 1 - Genes included in the panel as individual genes
Gene name	Associated phenotype	Inheritance	Number of patients with childhood cancer	Additional evidence	References	Present in Radboudumc gene panel?	Present in STAGING gene panel?	Identified through literature search
ABCB11	Familial intrahepatic cholestasis	AR	>5	Yes	336-338	N	Y
AIP	Pituitary adenoma predisposition	AD	>5	Yes	104-111	Y	Y
ALK	Neuroblastoma, susceptibility to, 3	AD	>5	Yes	80, 112-118	Y	Y
APC	Familial Adenomatous Polyposis	AD	>5	Yes	80, 119-124	Y	Y
ATM	Ataxia-telangiectasia / susceptibility to breast cancer	AD/AR	>5	Yes	126-130	Y	Y
BAP1	BAP1 tumor predisposition syndrome	AD	>5	Yes	131-136	Y	Y
BLM	Bloom syndrome	AR	>5	Yes	137-141	Y	Y
CD27	Lymphoproliferative syndrome 2	AR	>5	Yes	326327	N	N	X
CD70 (TNSF7)	Lymphoproliferative syndrome 3	AR	5	Yes	328-330	N	N	X
CDC73	Hyperparathyroidism-jaw tumor syndrome	AD	>5	Yes	163-166	Y	Y
CDH1	Familial diffuse gastric cancer with or without cleft lip and/or palate	AD	>5	Yes	167-171, 278	Y	Y
CDKN1C	Beckwith-Wiedemann syndrome; IMAGE syndrome	AD	>5	Yes	174-177	Y	Y
CDKN2A	Familial atypical multiple mole melanoma-pancreatic carcinoma syndrome (FAMMPC)	AD	>5	Yes	178-183, 280	Y	Y
CEBPA	Acute myeloid leukemia	AD	>5	Yes	184-187	Y	Y
CREBBP	Rubinstein-Taybi syndrome	AD	>5	Yes	192-194, 281-283	Y	Y
CTR9	Wilms tumor predisposition	AD	>5	Yes	196, 197	Y	Y
CTLA4	Autoimmune lymphoproliferative syndrome, type V	AD	>5	Yes	312313314	N	N	X
DICER1	DICER1 tumor predisposition syndrome	AD	>5	Yes	198-203	Y	Y
DIS3L2	Perlman syndrome	AR	>5	Yes	204-206	Y	Y
ELP1	Medulloblastoma	AD	>5	Yes	376	N	N	X
ETV6	Thrombocytopenia 5	AD	>5	Yes	216-220	Y	Y
EZH2	Weaver syndrome	AD	>5	Yes	189, 221, 222, 284, 285	Y	Y
FAS	Autoimmune lymphoproliferative syndrome, type IA	AD	5	Yes	237, 238, 362	Y	Y
FBXW7	Wilms tumor predisposition?	AD	5	Yes	320, 363-364	N	Y
GATA2	Emberger syndrome / immunodeficiency 21 / AML, susceptibility to	AD	>5	Yes	246- 250	Y	Y
GPC3	Simpson-Golabi-Behmel syndrome 1	XLR	>5	Yes	251-256	Y	Y
GPR161	Medulloblastoma	AD	>5	Yes	359	Y	Y
HAVCR2	T-cell lymphoma, subcutaneous panniculitis like	AR	>5	Yes	318319	Y	N
HRAS	Costello syndrome, epidermal nevus, bladder cancer, head and neck squamous cell carcinoma		>5	Yes	345-349	N	Y
IKZF1	Common variable immunodeficiency 13	AD	>5	Yes	316317	N	Y
ITK	ITK deficiency syndrome	AR	>5	Yes	296297	N	Y
LIG4	LIG4 syndrome	AR	>5	Yes	80, 265-268	Y	Y
MEN1	Multiple endocrine neoplasia 1	AD	>5	Yes	269-272	Y	Y
NBN	Nijmegen Breakage syndrome	AR	>5	Yes	3	Y	Y
NF1	Neurofibromatosis type 1	AD	>5	Yes	4	Y	Y
NF2	Neurofibromatosis type 2	AD	>5	Yes	5	Y	Y
NSD1	Sotos syndrome	AD	>5	Yes	9	Y	Y
PAX5	Susceptibility to acute lymphoblastic leukemia	AD	>5	Yes	11,12	Y	Y
PHOX2B	Central hypoventilation syndrome, neuroblastoma	AD	>5	Yes	13	Y	Y
PIK3CA	Cowden syndrome 5, wide range of somatic mutations in cancer	AD	5	Yes	14	Y	Y
PTEN	Cowden syndrome 1	AD	>5	Yes	21	Y	Y
RB1	Retinoblastoma	AD	>5	Yes	28	Y	Y
RECQL4	Baller-Gerold syndrome / RAPADILINO syndrome / Rothmund-Thomson syndrome	AR	>5	Yes	29, 360	Y	Y
REST	Wilms tumor	AD	>5	Yes	30,31	Y	Y
RET	MEN2A, MEN2B	AD	>5	Yes	32,47	Y	Y
RMRP	Cartilage-hair hypoplasia	AR	>5	Yes	96-99		Y
RUNX1	Acute myeloid leukemia	AD	>5	Yes	40,41	Y	Y
SAMD9	Mirage syndrome; tumoral calcinosis (AR)	AD	>5	Yes	42,44,45	Y	Y
SAMD9L	Ataxia-pancytopenia syndrome	AD	>5	Yes	43,44	Y	Y
SBDS	Shwachman-Diamond syndrome	AR	>5	Yes	46	Y	Y
SETBP1	Schinzel-Giedion syndrome	AD	5	Yes	353	N	Y
SH2D1A	Lymphoproliferative syndrome, X-linked, 1	XLR	>5	Yes	304305	N	Y
SMARCA4	RTPS2 / Coffin Siris syndrome 4	AD	>5	Yes	59-62	Y	Y
SMARCB1	RTPS1 / Coffin Siris syndrome / schwannomatosis	AD	>5	Yes	63	Y	Y
SMARCE1	Coffin Siris syndrome 5 / meningioma (susceptibility to)	AD	>5	Yes	64-67	Y	Y
STK11	Peutz-Jeghers syndrome	AD	>5	Yes	74-77	Y	Y
TP53	Li Fraumeni syndrome	AD	>5	Yes	80	Y	Y
TRIM28	Wilms tumor predisposition	AD	>5	Yes	31,95	N	Y
TRIM37	Mulibrey nanism	AR	>5	Yes	288-290	N	Y
TSC1*	Tuberous sclerosis I	AD	2	Yes	82	Y	Y
TSC2	Tuberous sclerosis II	AD	>5	Yes	82-84	Y	Y
USB1	Poikiloderma with neutropenia	AR	>5	Yes	85-88	Y	Y
WAS	Wiskott-Aldrich syndrome	XLR	>5	Yes	89-93	Y	Y
WT1	Wilms tumor 1	AD	>5	Yes	94	Y	Y
Legend
* TSC1 is included despite not fulfulling the individual gene criteria, as it causes the same phenotype as TSC2, which does fulfill the criteria
Abbreviations: AD = autosomal dominant; AR = autosomal recessive; XLR = X-linked recessive; Y = yes; N = no

## Sheet: Category 2 - Group genes
Category 2 - Genes included in the panel as grouped genes
Disease group	Associated genes present in Radboudumc and STAGING gene panels	Possible associated genes in literature*	Number of patients with childhood cancer	Additional evidence	References	Inclusion in diagnostic gene panel
Diamond Blackfan anemia	RPL5, RPL11, RPL35A, RPS10, RPS17, RPS19, RPS24, RPS26, RPS7	GATA1, RPL3, RPL10, RPL10A, RPL15, RPL18, RPL23, RPL26, RPL27, RPL31, RPL34, RPL36, RPS11, RPS15A, RPS15, RPS27A, RPS27, RPS28, RPS29, RPLP0, TSR2	>20 in total	Yes	36, 366, 369	All genes with clear association
Dyskeratosis congenita	ACD, CTC1, DKC1, NHP2, NOP10, PARN, RTEL1, TERC, TERT, TINF2, WRAP53	-	>20 in total	Yes	366-367	All genes with clear association
Fanconi anemia	BRCA2, BRIP1, ERCC4, FANCA, FANCB, FANCC, FANCD2, FANCE, FANCF, FANCG, FANCI, FANCL, PALB2	FANCM, MAD2L2, RAD51, RFWD3, UBE2T, XRCC2	>5 for genes in bold	Yes	366-368, 373	All genes with clear association
Gorlin syndrome	PTCH1, PTCH2, SUFU		>5 for genes in bold	Yes	20, 78	All genes with clear association
Lynch, Constitutional missmatch repair deficiency syndrome	MLH1, MSH2 ($), MSH6, PMS2	MLH3, MSH3, PMS1	>5 for genes in bold	Yes	1, 80, 203, 273-277, 375	All genes with clear association
Mosaic variegated aneuploidy syndrome	BUB1B, CEP57, TRIP13		>5 for genes in bold	Yes		All genes with clear association
Noonan syndrome and other rasopathies	A2ML1, BRAF, CBL, KRAS, LZTR1, MAP2K1, MAP2K2, NRAS, PTPN11, RAF1, RIT1, SHOC2, SOS1	SOS2, PPP1CB, RASA2, RRAS, RRAS2	>5 for genes in bold	Yes	161, 361, 370	All genes with clear association
Paragangioma/pheochromocytoma (genes operating within pathway/cluster 1)	FH, HIF2A, MDH2, EGLN1 (PHD1), EGLN2 (PHD2), SHDA, SDHB, SDHC, SDHD, SDHAF2, VHL		>5 for genes in bold	Yes	365, 377	All genes with clear association
Xeroderma pigmentosum	DDB2, ERCC2, ERCC3, ERCC4, ERCC5, POLH, XPA, XPC	ERCC1, ERCC6, ERCC8	>20 in total	Yes	371-372	All genes with clear association
Legend
* These genes have been associated with these CPS in literature, but we think there is not enough evidence yet for a true association
$ Including 3' end deletions of EPCAM resulting in allele-specific epigenetic silencing of MSH2
Genes in bold fulfill the criteria for individual genes

## Sheet: Category 2 - Group genes listed
Category 2 - Genes included in the panel as grouped genes						Genes possibly associated with group syndromes*
Gene name	Present in Radboudumc gene panel?	Present in STAGING gene panel?	Identified through literature search			Gene name	Present in Radboudumc gene panel?	Present in STAGING gene panel?	Identified through literature search
A2ML1	Y	Y				ERCC1	Y	Y
ACD	Y	Y				ERCC6	Y	Y
BRAF	Y	Y				ERCC8		Y
BRCA1	Y	Y				FANCM	Y	Y
BRCA2	Y	Y				GATA1		Y
BRIP1	Y	Y				MAD2L2	Y	Y
BUB1B	Y	Y				MLH3		Y
CBL	Y	Y				MSH3	Y	Y
CEP57	N	Y				PMS1		Y
CTC1	Y	Y				PPP1CB			Y
DDB2	Y	Y				RAD51		Y
DKC1	Y	Y				RASA2		Y
EPCAM	Y	Y				RFWD3		Y
ERCC2	Y	Y				RPL3		Y
ERCC3	Y	Y				RPL10		Y
ERCC4	Y	Y				RPL10A		Y
ERCC5	Y	Y				RPL15	Y	Y
FANCA	Y	Y				RPL18	Y
FANCB	Y	Y				RPL23		Y
FANCC	Y	Y				RPL26		Y
FANCD2	Y	Y				RPL27	Y	Y
FANCE	Y	Y				RPL31		Y
FANCF	Y	Y				RPL34		Y
FANCG	Y	Y				RPL36		Y
FANCI	Y	Y				RPS11		Y
FANCL	Y	Y				RPS15A	Y
FH	Y	Y				RPS15		Y
HIF2A	N	N	Y			RPS27A		Y
KRAS	Y	Y				RPS27	Y	Y
LZTR1	Y	Y				RPS28	Y	Y
MAP2K1	Y	Y				RPS29	Y	Y
MAP2K2	Y	Y				RPLP0		Y
MDH2	Y	Y				RRAS		Y
MLH1	Y	Y				RRAS2			Y
MSH2	Y	Y				SOS2		Y
MSH6	Y	Y				TSR2		Y
NHP2	Y	Y				UBE2T		Y
NOP10	Y	Y				XRCC2		Y
NRAS	Y	Y
PALB2	Y	Y
PARN	Y	Y
PHD1 (EGLN1)	Y	N
PHD2 (EGLN2)	Y	N
PMS2	Y	Y
POLH	Y	Y
PTCH1	Y	Y
PTCH2	Y	Y
PTPN11	Y	Y
RAD51C	Y	Y
RAF1	Y	Y
RIT1	Y	Y
RPL5	Y	Y
RPL11	Y	Y
RPL35A	Y	Y
RPS7	Y	Y
RPS10	Y	Y
RPS17	Y	Y
RPS19	Y	Y
RPS24	Y	Y
RPS26	Y	Y
RTEL1	Y	Y
SDHA	Y	Y
SDHB	Y	Y
SDHC	Y	Y
SDHD	Y	Y
SDHAF2	Y	Y
SHOC2	Y	Y
SOS1	Y	Y
SLX4	Y	Y
SUFU	Y	Y
TERC	Y	Y
TERT	Y	Y
TINF2	Y	Y
TRIP13	Y	Y
VHL	Y	Y
WRAP53	Y	Y
XPA	Y	Y
XPC	Y	Y
Abbreviations: Y = Yes, N = No
* For these genes, at the moment not enough evidence is present for a true association with the syndromes. These genes will be regularly checked and added to the panel if evidence is available.

## Sheet: Comparison with PanelApp
Comparison with PanelApp genepanels
Green genes						Orange genes						Red genes
Green indicates that pathogenic variants in this gene were found in three or more unrelated cases/families with the given disorder or from 2-3 unrelated cases/families, and the availability of supporting functional data for the causal relation						Orange indicates genes that almost meet the 'green' criteria						Red genes have a low level of evidence supporting an association
Gene name	Included in our panel as individual gene?	Included in our panel as group gene?	Not included in final panel, but assessed	Gene not evaluated by the authors because variants would not be identified through a SNV panel		Gene name	Included in our panel as individual gene?	Included in our panel as group gene?	Not included in final panel, but assessed	Gene not evaluated by the authors because variants would not be identified through a SNV panel		Gene name	Included in our panel as individual gene?	Included in our panel as group gene?	Not included in final panel, but assessed	Gene not evaluated by the authors because variants would not be identified through a SNV panel
ALK	Yes					ACD		Yes				AKT1			Yes
APC	Yes					CTC1		Yes				H19	Yes
ATM	Yes					DKC1		Yes				IGF2				X
BLM	Yes					FANCM			Yes			KCNQ1OT1	Yes
BMPR1A			Yes			LZTR1		Yes				KLLN			Yes
BRAF		Yes				PARN		Yes				MTAP			Yes
BRCA1			Yes			PPP1CB			Yes			NFIX			Yes
BRCA2		Yes				RAD51C			Yes			NOTCH3				X
BRIP1		Yes				RIT1		Yes				PAX6				X
BUB1B	Yes					SH2B3			Yes			PIK3CA	Yes
CBL		Yes				SOS2			Yes			SDHB		Yes
CDC73	Yes					SQSTM1			Yes			SDHD		Yes
CDKN1C	Yes					TINF2		Yes				SPRED1			Yes
CTR9	Yes											TBXT				X
DDB2		Yes										TNFRSF11A			Yes
DICER1	Yes
DIS3L2	Yes
ERCC1			Yes
ERCC2		Yes
ERCC3		Yes
ERCC4		Yes
ERCC5		Yes
EZH2	Yes
FANCA		Yes
FANCB		Yes
FANCC		Yes
FANCD2		Yes
FANCE		Yes
FANCF		Yes
FANCG		Yes
FANCI		Yes
FANCL		Yes
GPC3	Yes
HRAS	Yes
11p13 (WAGR syndrome) region loss				X
KRAS		Yes
MAP2K1		Yes
MAP2K2		Yes
MEN1	Yes
MLH1		Yes
MSH2		Yes
MSH6		Yes
NBN	Yes
NF1	Yes
NF2	Yes
NHP2		Yes
NOP10		Yes
NRAS		Yes
NSD1	Yes
PALB2		Yes
PAX5	Yes
PDGFRA			Yes
PDGFRB			Yes
PHOX2B	Yes
PMS2		Yes
POLH		Yes
PRKAR1A			Yes
PTCH1	Yes
PTEN	Yes
PTPN11		Yes
RAF1		Yes
RB1	Yes
RECQL4	Yes
REST	Yes
RET	Yes
RTEL1		Yes
SHOC2		Yes
SLX4			Yes
SMAD4			Yes
SMARCA4	Yes
SMARCB1	Yes
SOS1		Yes
STK11	Yes
SUFU	Yes
TERC		Yes
TERT		Yes
TP53	Yes
TRIM28	Yes
TRIM37	Yes
TRIP13	Yes
TSC1	Yes
TSC2	Yes
VHL		Yes
WRAP53		Yes
WRN			Yes
WT1	Yes
XPA		Yes
XPC		Yes
Legend
* the genes are listed with the highest rating the gene obtained in either panel 'Tumour predisposition - childhood onset (Version 2.1)' and 'Childhood solid tumours cancer susceptibility panel (Version 1.6)'
(i.e. if the gene was rated green in one panel and orange in the other, it is listed here as a green gene

## Sheet: Assessed genes, not included
Assessed genes that are currently not included in the panel
Gene name	Associated phenotype	Inheritance	Number of patients with childhood cancer	Additional evidence	References	Present in Radboudumc gene panel?	Present in STAGING gene panel?	Identified through literature search	Comments
ABL1	Congenital heart defects and skeletal malformations syndrome	Somatic	1	No	294
ABRAXAS1	Breast cancer	Somatic	0	No	-		Yes
ACTRT1	Basal cell carcinoma	XR		No	-		Yes
ADA	Severe combined immunodeficiency (SCID), DIamond Blackfan Anemia	AR	0	No	-		Yes
AKT1	Cowden syndrome	Somatic	0	No	-	Yes	Yes
AMH	Persistent Mullerian duct syndrome (PMDS), type I	AR		No	374	Yes
AMHR2	Persistent Mullerian duct syndrome (PMDS), type II	AR		No	374	Yes
ANKRD26	Thrombocytopenia, hematologic malignancy	AD	0	No	-	Yes	Yes	Yes
ARID1A	SWI/SNF pathway distrubance	Somatic	4	No	189321			Yes
ARID1B	SWI/SNF pathway distrubance	Somatic	3	No	294322
ARID5B	Acute Lymphoblastic Leukemia	SNPs associated with increased risk of ALL	0	No	-		Yes
ARMC5	ACTH-independent macronodular adrenal hyperplasia	AD	0	No	-	Yes	Yes
ASXL1	Bohring-Opitz syndrome; myelodysplastic syndrome (somatic)	AD	2	No	125	Yes	Yes
ATG2B	Familial myeloproliferative neoplasms	AD	0	No	-		Yes
ATR	Familial cutaneous telangiectasia and cancer syndrome	AD	0	No	-	Yes	Yes	Yes
ATRX	Alpha-thalassemia myelodysplasia syndrome	XLD/XLR	4	No	298299
AXIN2	Oligodontia-colorectal cancer syndrome	Somatic	0	No	-	Yes	Yes
BARD1	Susceptibility to breast cancer	AD	0	No	-	Yes	Yes
BMPR1A	Juvenile polyposis	AD	1	No	-	Yes	Yes		7 children with polyps
BRCA1	Breast and ovarian cancer	AR	>5	No	80, 150, 378, 379	Yes	Yes
BRF1	Cerebellofaciodental syndrome, CRC	Somatic link to cancer in the GI tract	0	No	-		Yes	Yes
BTK	X-linked agammaglobulinemia	XLR / somatic	3	No	291-293
BUB1	Colorectal cancer with chromosomal instability	Somatic	0	No	-	Yes	Yes
BUB3	Colorectal cancer with chromosomal instability	Somatic	0	No	-	Yes	Yes
CABLES1	Cushings syndrome	AD	0	No	-		Yes
CARD11	B-cell expansion with NFKB and T cell anergy / Immunodeficiency 11A / Immunodeficiency 11B with atopic dermatitis	AD/AR		No	-	Yes
CASP9	Anaplastic astrocytoma, NHL	Somatic	0	No	-		Yes
CDH23	Ushers syndrom, Familial and Sporadic Pituitary Adenomas	AD	0	No	-	Yes	Yes
CDK4	Cutaneous malignant melanoma	AD	2	No	172, 173, 279	Yes	Yes
CDKN1A	Parathyroidea adenoma	Somatic	0	No	-	Yes	Yes
CDKN1B	Multiple endocrine neoplastia, type IV	AD	0	No	-	Yes	Yes
CDKN2B	Renal cell carcinoma	AD	0	No	-	Yes	Yes
CDKN2C	No OMIM phenotype	Somatic	0	No	-	Yes
CHEK2	Susceptibility to breast cancer	AD	>5	No	188-191	Yes	Yes	Yes
CIITA	Bare lymphocyte syndrome, type II, complementation group A	Somatic	0	No	-
CIP2A	Prostate cancer	Somatic	0	No	-		Yes
COL7A1	Dystrophic epidermolysis bullosa	AD/AR	0	No	-		Yes
CTNNA1	Diffuse gastric cancer	Somatic	0	No	-	Yes	Yes
CTNNB1	Desmoid tumor, wilms tumor, medulloblastoma, aldosteron-producing adenoma	Somatic	0	No	-		Yes
CYLD	Brooke-Spiegler syndrome	Somatic	0	No	-	Yes	Yes
DDX11	Warsaw breakage syndrome	Somatic	0	No	-	Yes
DDX41	Susceptibility to myeloproliferative/lymphoproliferative neoplasms, familial	AR/biallelic	1	No	315	Yes	Yes	Yes
DDX3X	DDX3X related neurodevelopmental disorder	Somatic	4	No	334335
DHCR7	Smith-Lemli-Opitz syndrome	Somatic	0	No	-		Yes
DHX34	Leukemia (abstract)	Somatic	0	No	-		Yes
DLST	Paragangliomas 7	Somatic	0	No	-	Yes
DNAJC21	Bone marrow failure syndrome 3	AR/somatic	4	No	207-209	Yes	Yes
DNMT3A	Tatton Brown Rahman syndrome	Somatic	2	No	332333		Yes
DOCK8	Autosomal recessive hyper-IgE syndrome (immune system disorder)	AR	0	No	-		Yes	Yes
DROSHA	Susceptibility to Wilms tumor?	Somatic	2	No	321
EDC4	Breast cancer	Somatic	0	No	-		Yes
EFL1	Shwachman-Diamond syndrome 2	AR	0	No	-		Yes
EGFR	Lhermitte-Duclos disease (LDD)/Cowden-like (activating mutation)	Somatic	0	No	-	Yes	Yes
ELANE	Severe congenital neutropenia	AD	3	No	210-212, 257	Yes	Yes
EP300	Rubinstein Taybi syndrome	AD	1	No	321		Yes
ERBB2	Neuroblastoma, glioma susceptibility, lung adenoma	Somatic	0	No	-		Yes
ERCC6L2	Bone marrow failure syndrome	AR / somatic	1	No	339		Yes
ESR2	Medullary thyroid carcinoma	Somatic	0	No	-	Yes
EXO1	Medulloblastoma	Germline variant identified in patient with medulloblastoma, causality not established	1	No	340		Yes
EXT1	Multiple exostoses type 1 / chondrosarcoma	Somatic	0	No	-	Yes	Yes
EXT2	Multiple exostoses type 2 / seizures, scoliosis and macrocephaly syndrome	Somatic	0	No	-	Yes	Yes
FAH	Tyrosinemia type I (liver, kidney disease and neurological symptoms)	Somatic / animal models	0	No	-		Yes
FAN1	Interstitial nephritis, karyomegalic / Colorectal cancer / DNA repair function	Somatic	0	No	-	Yes	Yes
FASLG	Autoimmune lymphoproliferative syndrome type 1B	Somatic		No	-	Yes
FGFR2	Crouzon syndrome	Somatic	0	No	-		Yes
FGFR3	Crouzon syndrome	Somatic	0	No	-		Yes
FLCN	Birt-Hogg-Dubé syndrome	AD	1	No	242, 243	Yes	Yes	Yes
FLT3	Acute myeloid leukemia (somatic)	Somatic	2	No	294-295
FOCAD	Polyposis, CRC	Somatic	0	No	-		Yes
G6PC3	Dursun syndrome / Neutropenia, severe congenital 4	Somatic	3	No	244, 245	Yes	Yes
GAB2	Leukemia predisposition	Somatic	3	No	294		Yes
GALNT12	Susceptibility to colorectal cancer	Somatic	0	No	-	Yes
GATA3	Rheumatoid artritis, Barakat syndrome, Leukemia	SNP associated with ALL	0	No	-		Yes
GBA	Gaucher disease, Parkinsons disease, Lewy Body dementia	Somatic	0	No	-		Yes
GDNF	Central hypoventilation syndrome / Pheochromocytoma, modifier of	Somatic / candidate gene	0	No	-	Yes
GFI1	Severe congenital neutropenia 2	Somatic	0	No	-	Yes	Yes
GJB2	Bart-Pumphrey syndrome, hystrix-like ichthyosis with deafness (HID), keratitis-ichthyosis-deafness (KID) syndrome	Somatic	0	No	-		Yes
GLI3	Acrocallosal syndrome, Greig cephalopolysyndactyly syndrome, Pallister-Hall syndrome	Somatic	0	No	-		Yes
GNA11	Hypocalcemia, melanoma	Somatic	0	No	-		Yes
GNAQ	Sturge-Weber syndrome, melanoma	Somatic	0	No	-		Yes
GNAS	McCune-Albright syndrome, primary macronodular adrenal hyperplasia (PMAH), progressive osseous heteroplasia, pseudohypoparathyroidism	Somatic	0	No	-		Yes
GPR101	X-linked acrogigantism, pituitary adenoma	Somatic	0	No	-		Yes
GREM1	Colorectal cancer	Somatic	0	No	-	Yes	Yes
GRHL2	Corneal dystrophy, deafness / ectodermal dysplasia short stature syndrome	Somatic	0	No	-	Yes
GSKIP	Myeloid malignancy	Large duplication resulting in myeloid malignancy, causality not established	0	No	-		Yes
H19	Beckwith-Wiedemann, Wilms	Imprinting	>5	No	341-344		Yes		Will not be identified through a panel investigating SNV
HABP2	Thyroid cancer, nonmedullary	Somatic	0	No	-	Yes	Yes
HAX1	Neutropenia, severe congenital 3	AR	3	No	257-260	Yes	Yes
HFE	Hereditary hemochromatosis, porphyria, X-linked sideroblastic anemia	Somatic	0	No	-		Yes
HMBS	Porphyria	Somatic	0	No	-		Yes
HNF1A	MODY type III, renal cell carcinoma, hepatocellular adenomas	Somatic	1	No	-	Yes	Yes
HOXB13	Prostate cancer	Somatic	0	No	-	Yes	Yes
IDH1	Glioma, susceptibility to, somatic	Somatic	0	No	-	Yes
IDH2	Ollier disease / Maffuci syndrome	Somatic	0	No	-	Yes
INHA	Early-onset ovarian epithelial tumors	Somatic	0	No	-		Yes
INHBA	Early-onset ovarian epithelial tumors	Somatic	0	No	-		Yes
IPMK	Small intestinal carcinoid	Somatic	0	No	-	Yes	Yes	Yes
JMJD1C	Susceptibility to intracranial germcell tumors	Novel somatic and germline variant in pediatric patients with intracranial tumors	0	No	325
KCNQ1OT1	Beckwith-Wiedemann	Imprinting	>5	No	350-351		Yes		Will not be identified through a panel investigating SNV
KDM1A	Cleft palate, psychomotor retardation, and distinctive facial features / Susceptibility to Multiple Myeloma	Somatic	0	No	-		Yes	Yes
KDM6A	Kabuki syndrome 2	Somatic	0	No	-
KDM3B	Identified in patient with Hodgkin lymphoma	Germline variant in patient with Hodgkin lymphoma, causality not established	1	No	189, 320		Yes
KIF1B	Pheochromocytoma, neuroblastoma (susceptibility to)	Somatic	1	No	261	Yes	Yes
KIT	GIST familial, acute myeloid leukemia	Somatic	1	No	262, 263	Yes	Yes
KLLN	Cowden syndrome 4	Promoter methylation	0	No	-	Yes	Yes	Yes
KMT2A	Wiedemann Steiner syndrome / leukemia predisposition	Somatic	1	No	294			Yes
KMT2D	Kabuki syndrome 1	Somatic	2	No	331
LHCGR	Leydig cell hypoplasia with hypergonadotropic hypogonadism, hypergonadotropic hypogonadism, and pseudohermaphroditism, adrenocortical carcinoma	Somatic	0	No	-	Yes		Yes
LYST	Chrodoma	Somatic	2	No	310311
MAX	Pheochromocytoma, susceptibility to	AD	0	No	-	Yes	Yes
MBD4	Melanoma, polyposis, AML	Somatic	0	No	-		Yes
MC1R	Melanoma, oculocutaneous albinism type 2	Risk factor	173	No	380		Yes
MECOM	Radioulnar synostosis with amegakaryocytic thrombocytopenia 2, CML	Somatic	0	No	-		Yes
MET	Renal cell carcinoma, papillary, 1, familial and somatic	Somatic	0	No	-	Yes	Yes
MITF	Waardenburg syndrome / COMMAD syndrome; susceptibility to melanoma	Somatic	0	No	-	Yes	Yes	Yes
MLLT1	Susceptibility to Wilms tumor	Somatic / animal models	2	No	321
MPL	Thrombocytopenia (congenital is AR)	Somatic	0	No	-	Yes
MRE11	Ataxia telangiectasia-like disorder	Somatic, causality unclear	0	No	-	Yes
MRE11A	Ataxia telangiectasia-like disorder	Somatic, causality unclear	0	No	-		Yes
MTAP	Diaphyseal medullary stenosis with malignant fibrous histiocytoma	Somatic	0	No	-	Yes	Yes
MUC5B	Ideopathic pulmonary fibrosis, susceptibility to	Somatic	0	No	-	Yes
MUTYH	Adenomas, multiple colorectal	AR	1	No	2	Yes	Yes	Yes
MYH9	Deafness autosomal dominant / macrothrombocytopenia and granulocyte inclusions with or without nephritis or sensorineural hearing loss	Somatic	1	No	294
NAF1	Pancreatic cancer, neuroblastoma	Somatic	0	No	-		Yes
NDRG4	CRC, gastric cancer, pancreatic cancer	Somatic	0	No	-		Yes
NFATC4	Regulatory function	Somatic	0	No	-		Yes
NFIX	Sotos syndrome 2, Marshall-Smith syndrome, Malan syndrome	Deletions covering NFIX associated with Sotos syndrome 2, no malignancy described	0	No	-		Yes	Yes
NPAT	Susceptibility to Hodgkin lymphoma	Somatic / candidate gene	0	No	-
NPM1	Leukemia, acute myeloid, somatic	Somatic	0	No	-	Yes	Yes
NTHL1	Familial adenomatous polyposis 3	AR	0	No	-	Yes	Yes
NTRK1	Papillary thyroid carcinoma, myeloid disease	Somatic	0	No	-		Yes
NYNRIN	Wilms tumor predisposition	AR	3	No	320		Yes	Yes
OGG1	Renal cell carcinoma, clear cell, somatic	Somatic / SNP	0	No	-
PDCD4	CRC, thyroid carcinoma	Somatic	0	No	-		Yes
PDGFB	Basal ganglia calcification, Dermatofibrosarcoma protuberans, Meningioma	Somatic	0	No	-	Yes
PDGFRA	PDGFRA-associated chronic eosinophilic leukemia, GIST tumors, glioma	Somatic	0	No	-	Yes	Yes
PDGFRB	PDGFRB-associated chronic eosinophilic leukemia (translocations)	Somatic	0	No	-	Yes	Yes
PIP4K2A	Acute Lymphoblastic Leukemia	Somatic	0	No	-		Yes
PMS2CL	PMS2 pseudogene	-	0	No	-	Yes
POLD1	Mandibular hypoplasia, deafness, progeroid features and lipodystrophy syndrome / susceptibility to CRC	AD	0	No	-	Yes	Yes
POLE	Susceptibility to CRC / FILS syndrome	AD	0	No	-	Yes	Yes
POT1	Susceptibility to glioma and melanoma	AD	4	No	16,17	Yes	Yes
POU6F2	Wilms tumor susceptibility	Somatic	2	No	18	Yes	Yes
PPM1D	ID disorder with gastrointestinal difficulties and high pain / breast cancer somatic	Somatic	1	No	19	Yes	Yes
PRF1	Hemophagocytic lymphohistiocytosis / aplastic anemia / NHL	Somatic	0	No	-	Yes	Yes
PRKAR1A	Carney complex, type 1	AD	0	No	-	Yes	Yes
PRKN	Adenocarcinoma of lung, somatic	Somatic	0	No	-	Yes
PRSS1	Pancreatitis / trypsinogen deficiency	AD / somatic	0	No	-	Yes	Yes
PTPN12	CRC, hepatoblastoma	Somatic	0	No	-		Yes	Yes
RAB27A	Griscelli syndrome	Somatic	2	No	300301			Yes
RABL3	Pancreatic cancer	Somatic	0	No	-
RAD50	Nijmegen breakage syndrome like disorder	AR	1	No	23	Yes	Yes
RAD51B	Breast- and ovarian cancer, melanoma, leukemia	Somatic	0	No	-		Yes
RAD51D	Susceptibility to familial breast and ovarian cancer	Somatic	0	No	-	Yes	Yes	Yes
RAG1	Severe combined immunodeficiency	AD / AR	2	No	302303			Yes
RAG2	Severe combined immunodeficiency	AD / AR	1	No	303
RBBP6	Myeloid malignancy, breast cancer	Somatic	0	No	-		Yes
RECQL	Breast cancer susceptibility	Somatic	0	No	-		Yes
RHBDF2	Tylosis with esophageal cancer	Somatic	0	No	-	Yes	Yes
RINT1	Breast cancer susceptibility	Somatic	0	No	-		Yes
RNASEL	Prostate cancer	Somatic	0	No	-	Yes
RNF43	Sessile serrated polyposis cancer syndrome	Somatic / AD	0	No	-	Yes	Yes
RPS20	Hereditary nonpolyposis colorectal cancer	Somatic / AD	0	No	-	Yes	Yes
SEC23B	Congenital dyserythropoietic anemia, Cowden syndrome	Candidate loci	0	No	-		Yes
SEMA4A	Colorectal cancer	Somatic	0	No	-	Yes
SFTPA1	Pulmonary fibrosis, lung cancer	Somatic	0	No	-	Yes	Yes
SFTPA2	Pulmonary fibrosis, lung cancer	Somatic	0	No	-	Yes
SH2B3	High hyperdiploid ALL / MDS	AD / somatic	1	No	55, 294	Yes	Yes
SLC25A11	Paragangliomas	Susceptibility gene	0	No	-		Yes
SMAD4	Juvenile polyposis syndrome / Myhre syndrome	AD	0	No	-	Yes	Yes
SMAD9	Pulmonary hypertension, primary, 2 / Polyposis and gastrointestinal ganglioneuromas	Somatic	0	No	-	Yes	Yes
SMARCA2	Small cell cancer of the ovary hypercalcemic type	Somatic / AD	0	No	-		Yes	Yes
SMARCC2	Coffin Siris syndrome	Somatic	0	No	-
SMO	Basal cell carcinoma, Craniofacial malformations, asymmetric, with polysyndactyly and abnormal skin and gut development, sonic-hedgehog-driven medulloblastoma in adults	Somatic	0	No	-		Yes
SPINK1	Pancreatitis, hereditary, pancreas cancer	Somatic	0	No	-	Yes	Yes
SPRED1	Legius syndrome	AD	0	No	70-73	Yes	Yes
SQSTM1	Paget disease of bone 3	Somatic	0	No	-	Yes
SRP72	Bone marrow failure syndrome, MDS	Candidate gene, somatic	0	No	-		Yes
SRY	Predisposing to SRY-related (SOX) transcription factors	Somatic	0	No	-		Yes
STAT3	Crohns disease, prostate cancer, blood cancer called large granular lymphocytic leukemia (LGL)	Somatic	0	No	-		Yes
STN1	Telomere replication and length, bone marrow suppression	Somatic / AR	0	No	-		Yes
STX11	Hemophagocytic lymphohistiocytosis, familial, 4	Somatic / AR	4	No	306307	Yes		Yes
STXBP2	Familial hemophagocytic lymphohistiocytosis type 5	Somatic / AR	1	No	308
TERF2IP	Familial melanoma	Susceptibility gene	0	No	-	Yes	Yes
TFAP2A	Branchio-oculo-facial syndrome, coloboma, endometrial cancer	Somatic	0	No	-		Yes
TG	Autoimmune thyroid disease, susceptibility to, 3, Thyroid dyshormonogenesis 3	Somatic	0	No	-	Yes
TGFBR1	Loeys-Dietz syndrome type I, familial thoracic aortic aneurysm and dissection, prostate cancer, skin cancer called multiple self-healing squamous epithelioma (MSSE)	Somatic	0	No	-		Yes
TMEM127	Pheochromocytoma, susceptibility to	Susceptibility gene / AD	4	No	79, 355	Yes	Yes
TNFRSF11A	Lung cancer, breast cancer	Somatic	0	No	-	Yes
TNFRSF13B	CVID, lymphoproliferation, breast cancer	Sporadic, AD, AR	0	No	-		Yes
TP53AIP1	Melanoma, prostate cancer	Somatic	0	No	-		Yes	Yes
TYK2	Immunodeficiency 35, candidate gene for ALL	AR / AD (activating mutations)	2	No	324			Yes
UNC13D	Familial hemophagocytic lymphohistiocytosis type 3	AR	1	No	309
UROD	Porphyria	Somatic	0	No	-		Yes
VPS13C	Parkinsons, gynecologic cancers	Somatic	0	No	-		Yes
WRN	Werner syndrome	AR	0	No	-	Yes	Yes	Yes
XIAP	Lymphoproliferative syndrome, X-linked, 2	XLR	0	No	-
XRCC3	Melanoma, neuroblastoma, myeloid disease	Somatic	0	No	-		Yes
Legend
Abbreviations: AD = autosomal dominant; AR = autosomal recessive; XLR = X-linked recessive; XLD = X-linked dominant

## Sheet: References
Number	First author	Journal	Date	Title	Link to paper
1	Uri Tabori	Clinical cancer research	jun.-17	Clinical Management and Tumor Surveillance Recommendations of Inherited Mismatch Repair Deficiency in Childhood	http://clincancerres.aacrjournals.org/content/23/11/e32?utm_source=fulltext&utm_medium=landingpage5&utm_campaign=peds
2	Julian R Sampson	The Lancet	jul.-03	Autosomal recessive colorectal adenomatous polyposis due to inherited mutations of MYH	https://www.sciencedirect.com/science/article/pii/S0140673603138056?via%3Dihub
3	Wolska-Kusnierz	J Clin Immunol	aug.-15	Nijmegen Breakage Syndrome: Clinical and Immunological Features, Long-Term Outcome and Treatment Options - a Retrospective Analysis.	https://www.ncbi.nlm.nih.gov/pubmed/26271390
4	Friedrich	Anticancer Res	jul.-07	Malignant peripheral nerve sheath tumors (MPNST) in NF1-affected children.	https://www.ncbi.nlm.nih.gov/pubmed/17649804
5	Perry A	J Neuropathol Exp Neurol	okt.-01	Aggressive phenotypic and genotypic features in pediatric and NF2-associated meningiomas: a clinicopathologic study of 53 cases	https://www.ncbi.nlm.nih.gov/pubmed/?term=Aggressive+phenotypic+and+genotypic+features+in+pediatric+and+NF2-associated+meningiomas%2C+a+clinicopathologic+study+of+53+cases
6	Blanche P. Alter	Blood	jun.-09	Cancer in dyskeratosis congenita	https://www.ncbi.nlm.nih.gov/pmc/articles/PMC2710915/
7	Franziska Altmüller	European Journal of Human Genetics	2017-05-01	Genotype and phenotype spectrum of NRAS germline variants	https://www.nature.com/articles/ejhg201765/tables/1
8	De Filippi P	Br J Haematol	dec.-09	Germline mutation of the NRAS gene may be responsible for the development of juvenile myelomonocytic leukaemia	https://www.ncbi.nlm.nih.gov/pubmed/?term=Germ-line+mutation+of+the+NRAS+gene+may+be+responsible+for+the+development+of+juvenile+myelomonocytic+leukaemia
9	Katrina Tatton-Brown	Clinical dysmorphology	jun.-04	Clinical features of NSD1-positive Sotos syndrome	https://insights.ovid.com/pubmed?pmid=15365454
10	Sarah Reid	Nature genetics	dec.-06	Biallelic mutations in PALB2 cause Fanconi anemia subtype FA-N and predispose to childhood cancer	https://www.nature.com/articles/ng1947
11	Sohela Shah	Nature Genetics	sep.-13	A recurrent germline PAX5 mutation confers susceptibility to pre-B cell acute lymphoblastic leukemia	https://www.nature.com/articles/ng.2754#s1
12	F Auer	Leukemia	nov.-13	Inherited susceptibility to pre B-ALL caused by germline transmission of PAX5 c.547G>A	https://www.nature.com/articles/leu2013363
13	Delphine Trochet	Am J Hum Genet	mar.-05	PHOX2B Genotype Allows for Prediction of Tumor Risk in Congenital Central Hypoventilation Syndrome	https://www.ncbi.nlm.nih.gov/pmc/articles/PMC1196394/
14	Ghayda Mirzaa	Genereviews	sep.-04	Genereviews PIK3CA	https://www.ncbi.nlm.nih.gov/books/NBK153722/
15	Porcia T. Bradford	J Med Genet	dec.-11	CANCER AND NEUROLOGIC DEGENERATION IN XERODERMA PIGMENTOSUM: LONG TERM FOLLOW-UP CHARACTERIZES THE ROLE OF DNA REPAIR	https://www.ncbi.nlm.nih.gov/pmc/articles/PMC3235003/
16	Mary L. McMaster	British Journal of Hematology	jul.-18	Germline mutations in Protection of Telomeres 1 in two families with Hodgkin lymphoma	https://onlinelibrary.wiley.com/doi/full/10.1111/bjh.15203
17	JianSin Shi	Nature genetics	mar.-14	Rare missense variants in POT1 predispose to familial cutaneous malignant melanoma	https://www.nature.com/articles/ng.2941
18	Daniela Perotti	Human Mutation	sep.-04	Germline mutations of the POU6F2 gene in Wilms tumors with loss of heterozygosity on chromosome 7p14	https://onlinelibrary.wiley.com/doi/epdf/10.1002/humu.20096
19	Illja Diets			Personal information
20	R. Cowan	British Journal of Cancer	1997	The gene for the naevoid basal cell carcinoma syndrome acts as a tumour-suppressor gene in medulloblastoma.	https://www.ncbi.nlm.nih.gov/pmc/articles/PMC2223943/
21	Min-Han Tan	Clinical cancer research	jan.-12	Lifetime Cancer Risks in Individuals with Germline PTEN Mutations	http://clincancerres.aacrjournals.org/content/18/2/400.long#F2
22	Marjolijn Jongmans	European Journal of Human Genetics	mar.-11	Cancer risk in patients with Noonan syndrome carrying a PTPN11 mutation	https://www.nature.com/articles/ejhg201137
23	Joanna Trubicka	BMC Cancer	apr.-17	The germline variants in DNA repair genes in pediatric medulloblastoma: a challenge for current therapeutic strategies	https://bmccancer.biomedcentral.com/articles/10.1186/s12885-017-3211-y	1 patient medulloblastoma, heterozygous truncating RAD50 mutation
24	Harms FL	American journal of medical genetics	feb.-18	The novel RAF1 mutation p.(Gly361Ala) located outside the kinase domain of the CR3 region in two patients with Noonan syndrome, including one with a rare brain tumor	https://www.ncbi.nlm.nih.gov/pubmed/29271604
25	Abdur Razzaque	Nature genetics	jul.-07	Germline gain-of-function mutations in RAF1 cause Noonan syndrome	https://www.nature.com/articles/ng2078#s1
26	Cianci	American journal of medical genetics	jun.-13	A boy with Burkitt lymphoma associated with Noonan syndrome due to a mutation in RAF1	https://www.ncbi.nlm.nih.gov/pubmed/23613113
27	Denayer	Genes chromosomes cancer	2010-05-01	Tumor spectrum in children with Noonan syndrome and SOS1 or RAF1 mutations	https://www.ncbi.nlm.nih.gov/pubmed/19953625
28	Fung	Science	jun.-87	Structural evidence for the authenticity of the human retinoblastoma gene	https://science.sciencemag.org/content/236/4809/1657.long
29	Wang LL	J Natl Cancer Inst	2003-05-01	Association between osteosarcoma and deleterious mutations in the RECQL4 gene in Rothmund-Thomson syndrome	https://www.ncbi.nlm.nih.gov/pubmed/12734318
30	Mahamdallie	Nature genetics	nov.-15	Mutations in the transcriptional repressor REST predispose to Wilms tumor	https://www.nature.com/articles/ng.3440
31	Mahamdallie	Lancet child adolescent health	2019-05-01	Identification of new Wilms tumour predisposition genes: an exome sequencing study	https://www.ncbi.nlm.nih.gov/pubmed/30885698
32	Angeliki Makri	The Journal of Pediatrics	dec.-18	Multiple Endocrine Neoplasia Type 2B Presents Early in Childhood but Often Is Undiagnosed for Years	https://www.sciencedirect.com/science/article/pii/S0022347618311478?via%3Dihub
33	Aoki	Am J Hum Genet	jun.-13	Gain-of-Function Mutations in RIT1 Cause Noonan Syndrome, a RAS/MAPK Pathway Syndrome	https://www.sciencedirect.com/science/article/pii/S0002929713002346?via%3Dihub
34	Kouz	Genetics in medicine	apr.-16	Genotype and phenotype in patients with Noonan syndrome and a RIT1 mutation	https://www.nature.com/articles/gim201632
35	Cavé	European Journal of Human Genetics	aug.-16	Mutations in RIT1 cause Noonan syndrome with possible juvenile myelomonocytic leukemia but are not involved in acute lymphoblastic leukemia	https://www.ncbi.nlm.nih.gov/pubmed/26757980
36	Vlachos	Blood	2018	Increased risk of colon cancer and osteogenic sarcoma in Diamond-Blackfan anemia	http://www.bloodjournal.org/content/132/20/2205.long?sso-checked=true#T1
37	Vlachos	Journal of pediatric hematology/oncology	sep.-01	The Diamond Blackfan Anemia Registry: Tool for Investigating the Epidemiology and Biology of Diamond-Blackfan Anemia	https://insights.ovid.com/pubmed?pmid=11563775
38	Sonoda	Int J Hematol	aug.-18	Atypical erythroblastosis in a patient with Diamond-Blackfan anemia who developed del(20q) myelodysplasia	https://www.ncbi.nlm.nih.gov/pubmed/29476317
39	Blanche	Haematologica	jan.-18	Cancer in the National Cancer Institute inherited bone marrow failure syndrome cohort after fifteen years of follow-up	http://www.haematologica.org/content/103/1/30.long
40	Preudhomme	Blood	2009	High frequency of RUNX1 biallelic alteration in acute myeloid leukemia secondary to familial platelet disorder	http://www.bloodjournal.org/content/113/22/5583.long
41	Latger-Cannard	Orphanet Journal of Rare Diseases	apr.-16	Haematological spectrum and genotype-phenotype correlations in nine unrelated families with RUNX1 mutations from the French network on inherited platelet disorders	https://ojrd.biomedcentral.com/articles/10.1186/s13023-016-0432-0
42	Narumi	Nature Genetics	2016-05-01	SAMD9 mutations cause a novel multisystem disorder, MIRAGE syndrome, and are associated with loss of chromosome 7	https://www.nature.com/articles/ng.3569#t1
43	Chen	Am J Hum Genet	jun.-16	Ataxia-Pancytopenia Syndrome Is Caused by Missense Mutations in SAMD9L	https://www.sciencedirect.com/science/article/pii/S0002929716301045?via%3Dihub
44	Wong	JCI insight	jul.-18	Germline SAMD9 and SAMD9L mutations are associated with extensive genetic evolution and diverse hematologic outcomes	https://insight.jci.org/articles/view/121086
45	Jeffries	Am J Med Genet	dec.-17	A novel SAMD9 mutation causing MIRAGE syndrome: An expansion and review of phenotype, dysmorphology, and natural history	https://onlinelibrary.wiley.com/doi/full/10.1002/ajmg.a.38557
46	Donadieu	Haematologica	mar.-13	Classification of and risk factors for hematologic complications in a French national cohort of 102 patients with Shwachman-Diamond syndrome	http://www.haematologica.org/content/97/9/1312.figures-only
47	Dubard Gault	Molecular Case studies	jul.-05	Germline SDHA mutations in children and adults with cancer	http://molecularcasestudies.cshlp.org/content/4/4/a002584.long
48	van der Tuin	JCEM	nov.-17	Clinical Aspects of SDHA-Related Pheochromocytoma and Paraganglioma: A Nationwide Study	https://academic.oup.com/jcem/article/103/2/438/4644817
49	Jha	Frontiers in oncology	feb.-19	Clinical, Diagnostic, and Treatment Characteristics of SDHA-Related Metastatic Pheochromocytoma and Paraganglioma	https://www.frontiersin.org/articles/10.3389/fonc.2019.00053/full
50	Korpershoek	The journal of clinical endocrinology and metabolism	sep.-11	SDHA Immunohistochemistry Detects Germline SDHA Gene Mutations in Apparently Sporadic Paragangliomas and Pheochromocytomas	https://academic.oup.com/jcem/article/96/9/E1472/2833874	SDHB, SDHC, SDHC, VHL
51	Welander	JCEM	jul.-14	Rare Germline Mutations Identified by Targeted Next-Generation Sequencing of Susceptibility Genes in Pheochromocytoma and Paraganglioma	https://academic.oup.com/jcem/article/99/7/E1352/2537568
52	Bausch	Endocrine-related cancer	feb.-14	Long-term prognosis of patients with pediatric pheochromocytoma	https://erc.bioscientifica.com/view/journals/erc/21/1/17.xml
53	Janeway	PNAS	jan.-11	Defects in succinate dehydrogenase in gastrointestinal stromal tumors lacking KIT and PDGFRA mutations	https://www.pnas.org/content/108/1/314.long
54	Baysal	Journal of medical genetics	jul.-05	An Alu-mediated partial SDHC deletion causes familial and sporadic paraganglioma	https://jmg.bmj.com/content/41/9/703.long#ref-3
55	Perez-Garcia	Blood	okt.-13	Genetic loss of SH2B3 in acute lymphoblastic leukemia.	https://www.ncbi.nlm.nih.gov/pubmed/23908464
56	Garavelli	Am J Med Genet	aug.-15	Noonan syndrome-like disorder with loose anagen hair: a second case with neuroblastoma	https://www.ncbi.nlm.nih.gov/pubmed/25846317
57	Gripp	Am J Med Genet	aug.-13	Expanding the SHOC2 mutation associated phenotype of noonan syndrome with loose anagen hair: Structural brain anomalies and myelofibrosis	https://onlinelibrary.wiley.com/doi/full/10.1002/ajmg.a.36098
58	Kim	Nature genetics	jan.-11	Mutations of the SLX4 gene in Fanconi anemia	https://www.nature.com/articles/ng.750
59	Schneppenheim	Am J Hum Genet	feb.-10	Germline Nonsense Mutation and Somatic Inactivation of SMARCA4/BRG1 in a Family with Rhabdoid Tumor Predisposition Syndrome	https://www.sciencedirect.com/science/article/pii/S0002929710000169?via%3Dihub
60	Hasselblat	Am J of Surgical pathology	jun.-11	Nonsense Mutation and Inactivation of SMARCA4 (BRG1) in an Atypical Teratoid/Rhabdoid Tumor Showing Retained SMARCB1 (INI1) Expression	https://insights.ovid.com/pubmed?pmid=21566516
61	Witkowski	The Journal of Pathology	jun.-13	Familial rhabdoid tumour 'avant la lettre'—from pathology review to exome sequencing and back again	https://onlinelibrary.wiley.com/doi/full/10.1002/path.4225
62	Witkowski	Nature Genetics	mar.-14	Germline and somatic SMARCA4 mutations characterize small cell carcinoma of the ovary, hypercalcemic type	https://www.nature.com/articles/ng.2931#f3
63	Sévenet	Am J Hum Genet	nov.-99	Constitutional Mutations of the hSNF5/INI1 Gene Predispose to a Variety of Cancers	https://www.sciencedirect.com/science/article/pii/S0002929707621405?via%3Dihub
64	Smith	Nature genetics	feb.-13	Loss-of-function mutations in SMARCE1 cause an inherited disorder of multiple spinal meningiomas	https://www.nature.com/articles/ng.2552
65	Raffalli-Ebezant	Childs Nerv Syst	mar.-15	Pediatric intracranial clear cell meningioma associated with a germline mutation of SMARCE1: a novel case	https://www.ncbi.nlm.nih.gov/pubmed/25249420
66	Gerkes	Neurogenetics	apr.-16	A heritable form of SMARCE1-related meningiomas with important implications for follow-up and family screening	https://www.ncbi.nlm.nih.gov/pubmed/26803492
67	Smith	The Journal of Pathology	aug.-14	Germline SMARCE1 mutations predispose to both spinal and cranial clear cell meningiomas	https://onlinelibrary.wiley.com/doi/full/10.1002/path.4427
68	Jongmans MC	Genes Chromosomes Cancer	jul.-10	Noonan syndrome, the SOS1 gene and embryonal rhabdomyosarcoma.	https://www.ncbi.nlm.nih.gov/pubmed/20461756
69	Hastings	Genes chromosomes cancer	okt.-10	A further patient with Noonan syndrome due to a SOS1 mutation and rhabdomyosarcoma	https://www.ncbi.nlm.nih.gov/pubmed/20607846
70	Brems	Nature genetics	aug.-07	Germline loss-of-function mutations in SPRED1 cause a neurofibromatosis 1–like phenotype	https://www.nature.com/articles/ng2113
71	Pasmant	J Med Genet	jul.-09	SPRED1 germline mutations caused a neurofibromatosis type 1 overlapping phenotype	https://www.ncbi.nlm.nih.gov/pubmed/19366998
72	Pasmant	Blood	2009	SPRED1 disorder and predisposition to leukemia in children	http://www.bloodjournal.org/content/114/5/1131.long?sso-checked=true
73	Pasmant	Oncogene	jan.-14	SPRED1, a RAS MAPK pathway inhibitor that causes Legius syndrome, is a tumour suppressor downregulated in paediatric acute myeloblastic leukaemia	https://www.nature.com/articles/onc2013587#ref6
74	Nicholas Hearle	Clinical cancer research	2006-05-01	Frequency and Spectrum of Cancers in the Peutz-Jeghers Syndrome	http://clincancerres.aacrjournals.org/content/12/10/3209.long
75	Renes JS	J Pediatr Endocrinol Metab	dec.-18	Possible hints and pitfalls in diagnosing Peutz-Jeghers syndrome.	https://www.ncbi.nlm.nih.gov/pubmed/30447145
76	Nicoletta Resta	Digestive and Liver Disease	jul.-13	Cancer risk associated with STK11/LKB1 germline mutations in Peutz–Jeghers syndrome patients: Results of an Italian multicenter study	https://www.sciencedirect.com/science/article/pii/S1590865812004963?via%3Dihub
77	Francis M. Giardiello	Gastroenterology	dec.-00	Very high risk of cancer in familial Peutz–Jeghers syndrome	https://www.sciencedirect.com/science/article/pii/S001650850078005X?via%3Dihub
78	Guerrini-Rousseau	Neuro Oncol	jul.-18	Germline SUFU mutation carriers and medulloblastoma: clinical characteristics, cancer risk, and prognosis.	https://www.ncbi.nlm.nih.gov/pubmed/29186568
79	Toledo	J Clin Endocrinol Metabool	feb.-15	Penetrance and clinical features of pheochromocytoma in a six-generation family carrying a germline TMEM127 mutation	https://www.ncbi.nlm.nih.gov/pubmed/25389632
80	Zhang	New England Journal of Medicine	dec.-15	Germline Mutations in Predisposition Genes in Pediatric Cancer	https://www.ncbi.nlm.nih.gov/pubmed/26580448
81	Yost	Nature genetics	2017-05-01	Biallelic TRIP13 mutations predispose to Wilms tumor and chromosome missegregation	https://www.nature.com/articles/ng.3883
82	Peron	Am J Med Genet	apr.-16	Do patients with tuberous sclerosis complex have an increased risk for malignancies?	https://onlinelibrary.wiley.com/doi/full/10.1002/ajmg.a.37644
83	Kubo	J Ped Surgery	okt.-11	Two different types of infantile renal cell carcinomas associated with tuberous sclerosis	https://www.ncbi.nlm.nih.gov/pubmed/22008361
84	Yang	Am J Surg Pathology	jul.-14	Renal Cell Carcinoma in Tuberous Sclerosis Complex	https://insights.ovid.com/pubmed?pmid=24832166
85	Rodgers	Br J Dermatol	mar.-13	Squamous cell carcinoma in a child with Clericuzio-type poikiloderma with neutropenia	https://www.ncbi.nlm.nih.gov/pubmed/22924337
86	Walne	Hum Mol Genet	nov.-10	Mutations in C16orf57 and normal-length telomeres unify a subset of patients with dyskeratosis congenita, poikiloderma with neutropenia and Rothmund–Thomson syndrome	https://www.ncbi.nlm.nih.gov/pmc/articles/PMC2957322/
87	Walne	Haematologica	okt.-16	Marked overlap of four genetic syndromes with dyskeratosis congenita confounds clinical diagnosis	http://www.haematologica.org/content/101/10/1180.long#T1
88	Hertel	Pediatric Dermatol	nov.-18	Poikiloderma with neutropenia and associated squamous cell carcinoma: A case report	https://www.ncbi.nlm.nih.gov/pubmed/30152552
89	Vignesh	Pediatr Blood Cancer	jan.-17	Sclerosing cholangitis and intracranial lymphoma in a child with classical Wiskott-Aldrich syndrome	https://www.ncbi.nlm.nih.gov/pubmed/27566838
90	Malaoui	Blood	jan.-13	Characteristics and outcome of early-onset, severe forms of Wiskott-Aldrich syndrome	http://www.bloodjournal.org/content/121/9/1510.long?sso-checked=true
91	Albert	Blood	jan.-10	X-linked thrombocytopenia (XLT) due to WAS mutations: clinical characteristics, long-term outcome, and treatment options	http://www.bloodjournal.org/content/115/16/3231.long#F2
92	Pasic	J Pediatr Oncol Hematol	jan.-06	Burkitt lymphoma-induced ileocolic intussusception in Wiskott-Aldrich syndrome	https://www.ncbi.nlm.nih.gov/pubmed/16394894
93	Tavil	Pediatr Transplant	sep.-13	Successful allogeneic hemopoietic stem cell transplantation in a case of Wiskott-Aldrich syndrome and non-Hodgkin lymphoma	https://www.ncbi.nlm.nih.gov/pubmed/23773507
94	Royer-Pokora	Am J Med Genet	jun.-04	Twenty-four new cases of WT1 germline mutations and review of the literature: genotype/phenotype correlations for Wilms tumor development.	https://www.ncbi.nlm.nih.gov/pubmed/15150775
95	Diets	Int J Cancer	jan.-19	TRIM28 haploinsufficiency predisposes to Wilms tumor	https://www.ncbi.nlm.nih.gov/pubmed/30694527
96	Sathishkumar	Clin Exp Dermatol	aug.-18	Cartilage hair hypoplasia with cutaneous lymphomatoid granulomatosis	https://www.ncbi.nlm.nih.gov/pubmed/29744913
97	Taskinen	Am J Med Genet	sep.-08	Extended follow-up of the Finnish cartilage-hair hypoplasia cohort confirms high incidence of non-Hodgkin lymphoma and basal cell carcinoma	https://www.ncbi.nlm.nih.gov/pubmed/18698627
98	Mäkitie	Eur J Pediatr	jun.-05	Cartilage-hair hypoplasia — clinical manifestations in 108 Finnish patients	https://link.springer.com/article/10.1007/BF01956147	2 patients, no gene defect
99	Mäkitie	The Journal of Pediatrics	mar.-99	Increased incidence of cancer in patients with cartilage-hair hypoplasia	https://www.sciencedirect.com/science/article/pii/S0022347699704567?via%3Dihub
100	Leung et al	Nature	feb.-18	Integrating functional analysis in the next-generation sequencing diagnostic pipeline of RASopathies	https://www.nature.com/articles/s41598-018-20894-0
101	Vissers et al	European Journal of Human Genetics	jun.-14	Heterozygous germline mutations in A2ML1 are associated with a disorder clinically related to Noonan syndrome	https://www.nature.com/articles/ejhg2014115
102	Aoude et al	JNCI J Natl Cancer Inst	dec.-14	Nonsense mutations in the shelterin complex genes ACD and TERF2IP in familial melanoma	https://academic.oup.com/jnci/article/107/2/dju408/901198
103	Gou et al	Blood	oct-14	Inherited bone marrow failure associated with germline mutation of ACD, the gene encoding telomere protein TPP1	http://www.bloodjournal.org/content/124/18/2767.long?sso-checked=true
104	Salvatori et al	Endocrinology, diabetes and metabolism	aug.-14	A clinically novel AIP mutation in a patient with a very large, apparently sporadic somatotrope adenoma	https://www.ncbi.nlm.nih.gov/pmc/articles/PMC4120360/pdf/edmcr-2014-140048.pdf
105	Tichomirowa et al	European Journal of Endocrinology	jul.-11	High prevalence of AIP gene mutations following focued screening in young patients with sporadic pituitary macroadenomas	https://eje.bioscientifica.com/view/journals/eje/165/4/509.xml
106	Naves et al	Arq Bras Endocrinoal Metabol	nov.-10	Aggressive prolactinoma in a child related to germline mutation in the ARYL hydrocarbon receptor interacting protein (AIP) gene	https://orbi.uliege.be/bitstream/2268/82409/1/a17v54n8.pdf
107	Personnier et al	Horm Res Paediatr	may-11	Clinical features and treatment of pediatric somatotropinoma: case study of an aggressive tumor due to a new AIP mutation and extensive literature review	https://www.karger.com/Article/FullText/327831
108	Marques et al	International Journal of Endocrinology	apr.-18	Emergence of pituitary adenoma in a child during surveillance: clinical challenges and the family members' view in an AIP mutation-positive family	https://www.ncbi.nlm.nih.gov/pmc/articles/PMC5904812/
109	Aflorei et al	J Med Genet	apr.-18	In vivo bioassay to test the pathogenicity of missense human AIP variants	https://jmg.bmj.com/content/55/8/522.long
110	Bolger et al	Endocrine-Related Cancer	16	cAMP-specific PDE4 phosphodiesterases and AIP in the pathogenesis of pituitary tumors	https://erc.bioscientifica.com/view/journals/erc/23/5/419.xml
111	Formosa et al	Horm Canc	mar.-17	Aryl hydrocarbon receptor-interacting protein (AIP) N-terminus gene mutations identified in pituitary adenoma patients alter protein stability and function	https://link.springer.com/article/10.1007%2Fs12672-017-0288-3
112	Kudo et al	Genes Chromosomes Cancer	jul.-18	Two sibings with familial neuroblastoma with distinct clinical phenotypes harboring an ALK germline mutation	https://onlinelibrary.wiley.com/doi/full/10.1002/gcc.22676
113	Theruvath et al	Pediatric hematology and oncology	jun.-16	Next-generation sequencing reveals germline mutations in an infant with synchronous occurence of nephro- and neuroblastoma	https://www.tandfonline.com/doi/full/10.1080/08880018.2016.1184362
114	Van Mater et al	American Journal of Medical Genetics	oct-12	Neuroblastoma in a pediatric patient with a microduplication of 2p involving the MYCN locus	https://onlinelibrary.wiley.com/doi/full/10.1002/ajmg.a.35766
115	Coco et al	Journal of Human Genetics	jul.-12	Identification of ALK germline mutation (3605delG) in pediatric anaplastic medulloblastoma	https://www.nature.com/articles/jhg201287
80	Zhang et al	New England Journal of Medicine	dec.-15	Germline Mutations in Predisposition Genes in Pediatric Cancer	https://www.ncbi.nlm.nih.gov/pubmed/26580448
116	Mossé et al	Nature	oct-08	Identification of ALK as a major familial neuroblastoma predisposition gene	https://www.nature.com/articles/nature07261
117	Schleiermacher et al	International Journal of Cancer	aug.-14	Recent insights into the biology of neuroblastoma	https://onlinelibrary.wiley.com/doi/full/10.1002/ijc.29077
118	Sattu et al	FEBS Journal	jul.-13	Phosphoproteomic analysis of anaplastic lymphoma kinae (ALK) downstream signaling pathways identifies signal transducer and activator of transcription 3 as a functional target of activated ALK in neuroblastoma cells	https://febs.onlinelibrary.wiley.com/doi/full/10.1111/febs.12453
119	Dahl et al	Familial Cancer	mar.-19	Pediatric craniopharyngioma in association with familial adenomatous polyposis	https://link.springer.com/article/10.1007%2Fs10689-019-00126-8
120	Evers et al	Familial Cancer	jun.-12	Hepatoblastoma in two siblings and familial adenomatous polyposis: causal nexus or coincidence?	https://link.springer.com/article/10.1007%2Fs10689-012-9538-2
121	Aguiar et al	Pediatric blood and cancer	oct-18	Atypical presentation of a germline APC mutation in a child with supratentorial primitive neuroectodermal tumor	https://onlinelibrary.wiley.com/doi/full/10.1002/pbc.27566
122	Takayasu et al	Clinical Cancer Research	apr.-01	Frequent deletions and mutations of the beta-catenin gene are associated with overexpression of cyclin D1 and fibronectin childhood hepatoblastoma	http://clincancerres.aacrjournals.org/content/7/4/901.long
123	Phelps et al	Cell cycle	aug.-09	New perspective on APC control of cell fate and proliferation in colorectal cancer	https://www.tandfonline.com/doi/abs/10.4161/cc.8.16.9278
124	Phelps et al	Cell	may-15	A two step model for colon adenoma initiation and progression caused by APC loss	https://www.sciencedirect.com/science/article/pii/S0092867409002517?via%3Dihub
125	Russell et al	American Journal of Medical Genetics	apr.-15	Clinical management of patients with ASXL1 mutations and Bohring-Opitz syndrome, emphasizing the need for wilms tumor surveillance	https://onlinelibrary.wiley.com/doi/full/10.1002/ajmg.a.37131
126	Roohi et al	Journal of Human Genetics	jan.-17	New diagnosis of atypical ataxia-teleangiectasia in a 17-year-old boy with T-cell acute lymphoblastic leukemia and a novel ATM mutation	https://www.nature.com/articles/jhg20176
127	Bielorai et al	Pediatric hematology and oncology	mar.-13	Acute lymphoblastic leukemia in early childhood as the presenting sign of ataxia-teleangiectasia variant	https://www.tandfonline.com/doi/full/10.3109/08880018.2013.777949
128	Taylor et al	Blood	jan.-96	Leukemia and lymphoma in ataxia telangiectasia	http://www.bloodjournal.org/content/87/2/423.long?sso-checked=true
129	Gumy-Pause et al	Cancer Genetics and cytogenetics	2006	ATM alterations in childhood non-Hodgkin lymphoma	https://www.sciencedirect.com/science/article/pii/S0165460805005467?via%3Dihub
130	Navrkalova et al	Chronic lymphocytic leukemia	2013	ATM mutations uniformly lead to ATM dysfunction in chronic lymphocytic leukemia: application of functional test using doxorubicin	http://www.haematologica.org/content/98/7/1124.long
131	Ravanpay et al	World neurosurgery	nov.-18	Giant pediatric rhabdoid meningioma associated with a germline BAP1 pathogenic variation: a rare clinical case	https://www.clinicalkey.com/#!/content/playContent/1-s2.0-S1878875018314438?returnurl=https:%2F%2Flinkinghub.elsevier.com%2Fretrieve%2Fpii%2FS1878875018314438%3Fshowall%3Dtrue&referrer=https:%2F%2Fwww.ncbi.nlm.nih.gov%2Fpubmed%2F%3Fterm%3DGiant%2Bpediatric%2Brhabdoid%2Bmeningioma%2Bassociated%2Bwith%2Ba%2Bgermline%2BBAP1%2Bpathogenic%2Bvariation%253A%2Ba%2Brare%2Bclinical%2Bcase
132	Haugh et al	JAMA Dermatology	aug.-17	Genotypic and Phenotypic Features ofBAP1 Cancer Syndrome a report of 8 new families and review of cases in the literature	https://jamanetwork.com/journals/jamadermatology/fullarticle/2648082
133	Boru et al	Genes Chromosomes Cancer	mar.-19	Germline large deletion of BAP1 and decreased expression in non-tumor choroid in uveal melanoma patients with high risk for inherited cancer	https://onlinelibrary.wiley.com/doi/epdf/10.1002/gcc.22752
134	Sengupta et al	Clinical and Laboratory Observations	may-19	Clinical Implications of Real-time Integrative Sequencing in management of patients with suspected germline BAP1 mutations	https://insights.ovid.com/pubmed?pmid=29554022
135	Betti et al	Cancer Letters	may-16	CDKN2A and BAP1 germline mutations predispose to melanoma and mesothelioma	https://www.clinicalkey.com/service/content/pdf/watermarked/1-s2.0-S0304383516303068.pdf?locale=en_US&searchIndex=
136	Walpole et al	JNCI J Natl Cancer Inst	aug.-18	Comprehensive Study of the Clinical Phenotype of Germline BAP1 variant-carrying families worldwide	https://academic.oup.com/jnci/article-abstract/110/12/1328/5230009?redirectedFrom=fulltext
137	Adams et al	J Genet Syndr Gene Ther	jun.-11	Acute myeloid leukaemia after treatment for acute lymphoblastic leukemia in a girl with Bloom syndrome	https://www.ncbi.nlm.nih.gov/pmc/articles/PMC4052885/pdf/emss-58639.pdf
138	Cunniff et al	American Journal of Medical Genetics	may-18	Health supervision for people with Bloom syndrome	https://onlinelibrary.wiley.com/doi/full/10.1002/ajmg.a.40374
139	Moreira et al	Journal of medical case reports	dec.-13	Discrepant outcomes in two Brazilian patients with Bloom syndrome and Wilms' tumor: two case reports	https://www.ncbi.nlm.nih.gov/pmc/articles/PMC3897898/
140	Heyerdahl et al	Horm Metab Res	feb.-08	Protein Kinase A Subunit Expression is Altered in Bloom syndrome fibroblasts and the BLM protein is increased in adrenocortical hyperplasias: inverse findings for BLM and PRKAR1A	https://www.thieme-connect.com/products/ejournals/abstract/10.1055/s-2008-1058089
141	Payne et al	Biochemical Society Transaction	mar.-09	Genomic instability and cancer: lessons from analysis of Bloom's syndrome	http://www.biochemsoctrans.org/content/37/3/553.long
142	Septer et al	World Journal of Gastroenterology	apr.-13	Aggressive juvenile polyposis in children with chromosome 10q23 deletion	https://www.wjgnet.com/1007-9327/full/v19/i14/2286.htm
143	Babovic et al	American Journal of Medical Genetics	jun.-10	Mucinous Cystadenoma of Ovary in a Patient With juvenile polyposis due to 10q23 microdeletion: expansion of phenotype	https://onlinelibrary.wiley.com/doi/full/10.1002/ajmg.a.33637
144	Fox et al	Clinical gastroenterology and hepatology	sep.-10	Juvenile Polyps: Recurrence in Patients With Multiple and Solitary Polyps	https://www.clinicalkey.com/#!/content/playContent/1-s2.0-S1542356510004969?returnurl=https:%2F%2Flinkinghub.elsevier.com%2Fretrieve%2Fpii%2FS1542356510004969%3Fshowall%3Dtrue&referrer=https:%2F%2Fwww.ncbi.nlm.nih.gov%2Fpubmed%2F20580940
145	Silva-Smith et al	Familial Cancer	jun.-17	Co-occurrence of Lynch syndrome and juvenile polyposis syndrome confirmed by multigene panel testing	https://link.springer.com/article/10.1007%2Fs10689-017-0012-z
146	Brosens et al	World Journal of Gastroenterology	nov.-11	Juvenile polyposis syndrome	https://www.wjgnet.com/1007-9327/full/v17/i44/4839.htm
147	Sarkozy et al	Human Mutation	nov.-08	Germline BRAF Mutations in Noonan, LEOPARD, and cardiofaciocutaneous syndromes: molecular diversity and associated phenotypic spectrum	https://onlinelibrary.wiley.com/doi/abs/10.1002/humu.20955
148	Sekiguchi et al	American Journal of Medical Genetics	may-13	A Transient Myelodysplastic/Myeloproliferative neoplasm in a patient with cardio-facio-cutaneous syndrome and a germline BRAF mutation	https://onlinelibrary.wiley.com/doi/full/10.1002/ajmg.a.36107
149	Dulude et al	Clinical Breast Cancer	aug.-11	Development of Breast Cancer in a 21-Year-Old childhood wilms' tumor survivor with a BRCA1 2634delC mutation	https://www.clinicalkey.com/#!/content/playContent/1-s2.0-S152682091100022X?returnurl=https:%2F%2Flinkinghub.elsevier.com%2Fretrieve%2Fpii%2FS152682091100022X%3Fshowall%3Dtrue&referrer=https:%2F%2Fwww.ncbi.nlm.nih.gov%2Fpubmed%2F%3Fterm%3DDevelopment%2Bof%2BBreast%2BCancer%2Bin%2Ba%2B21-Year-Old%2Bchildhood%2Bwilms'%2Btumor%2Bsurvivor%2Bwith%2Ba%2BBRCA1%2B2634delC%2Bmutation
150	Parsons et al	JAMA Oncol	may-16	Diagnostic Yield of Clinical Tumor and Germline Whole-Exome Sequencing for Children With Solid Tumors	https://jamanetwork.com/journals/jamaoncology/fullarticle/2484356
151	Magnusson et al	Familial Cancer	may-18	Higher occurrence of childhood cancer in families with germline mutations in BRCA2, MMR, and CDKN2A genes	https://link.springer.com/article/10.1007%2Fs10689-008-9195-7
152	Dodgshun et al	Cancer Genetics	sep.-15	Biallelic FANCD1/BRCA2 mutations predisposing to glioblastoma multiforme with multiple oncogenic amplifications	https://www.clinicalkey.com/#!/content/playContent/1-s2.0-S2210776215002331?returnurl=https:%2F%2Flinkinghub.elsevier.com%2Fretrieve%2Fpii%2FS2210776215002331%3Fshowall%3Dtrue&referrer=https:%2F%2Fwww.ncbi.nlm.nih.gov%2Fpubmed%2F%3Fterm%3DBiallelic%2BFANCD1%252FBRCA2%2Bmutations%2Bpredisposing%2Bto%2Bglioblastoma%2Bmultiforme%2Bwith%2Bmultiple%2Boncogenic%2Bamplifications
153	Svojgr et al	European Journal of Medical Genetics	dec.-15	Fanconi anemia with biallelic FANCD1/BRCA2 mutations e Case report of a family with three affected children	https://www.clinicalkey.com/#!/content/playContent/1-s2.0-S1769721215300513?returnurl=https:%2F%2Flinkinghub.elsevier.com%2Fretrieve%2Fpii%2FS1769721215300513%3Fshowall%3Dtrue&referrer=https:%2F%2Fwww.ncbi.nlm.nih.gov%2Fpubmed%2F%3Fterm%3DFanconi%2Banemia%2Bwith%2Bbiallelic%2BFANCD1%252FBRCA2%2Bmutations%2Be%2BCase%2Breport%2Bof%2Ba%2Bfamily%2Bwith%2Bthree%2Baffected%2Bchildren
154	Matsuura et al	Am J Hum Genet	2000	Chromosomal Instability Syndrome of Total Premature Chromatid separation with mosaic variegated aneuploidy is defective in mitotic-spindle checkpoint	https://www.sciencedirect.com/science/article/pii/S0002929707626573?via%3Dihub
155	Hanks et al	Nature genetics	oct-04	Constitutional aneuploidy and cancer predisposition caused by biallelic mutations in BUB1B	https://www.nature.com/articles/ng1449
156	Ochiai et al	Proc Natl Acad Sci USA	jan.-14	TALEN-mediated single-base-pair editing identification of an intergenic mutationupstream of BUB1B as causative of PCS (MVA) syndrome	https://www.pnas.org/content/111/4/1461.long
157	Hanks et al	Cancer Letters	aug.-05	Comparative genomic hybridization and BUB1B mutation analyses in childhood cancers associated with mosaic variegated aneuploidy syndrome	https://www.sciencedirect.com/science/article/abs/pii/S0304383505007585?via%3Dihub
158	Ji et al	Cancer Genetics	dec.-18	Embryonal rhabdomyosarcoma in a patient with a germline CBL pathogenic variant	https://www.clinicalkey.com/#!/content/playContent/1-s2.0-S221077621830440X?returnurl=https:%2F%2Flinkinghub.elsevier.com%2Fretrieve%2Fpii%2FS221077621830440X%3Fshowall%3Dtrue&referrer=https:%2F%2Fwww.ncbi.nlm.nih.gov%2Fpubmed%2F%3Fterm%3DEmbryonal%2Brhabdomyosarcoma%2Bin%2Ba%2Bpatient%2Bwith%2Ba%2Bgermline%2BCBL%2Bpathogenic%2Bvariant
159	Muraoka et al	Journal of Human Genetics	feb.-16	Adults with germline CBL mutation complicated with juveniale myelomonocytic leukemia at infancy	https://www.nature.com/articles/jhg20168
160	Pathak et al	Hum Genet	may-15	Juvenile myelomonocytic leukemia due to a germline CBL Y371C mutation: 35-year follow-up of a large family	https://link.springer.com/article/10.1007%2Fs00439-015-1550-9
161	Martinelli et al	Human Mutation	apr.-15	Molecular Diversity and Associated Phenotypic Spectrum of Germline CBL Mutations	https://onlinelibrary.wiley.com/doi/full/10.1002/humu.22809
162	Niemeyer et al	Nature genetics	sep.-10	Germline CBL mutations cause developmental abnormalities and predispose to juvenile myelomonocytic leukemia	https://www.nature.com/articles/ng.641
163	Davidson et al	J Pediatr Hematol Oncol	jan.-16	Parathyroid Cancer in the Pediatric Patient	https://insights.ovid.com/pubmed?pmid=26650250
164	van der Tuin et al	J Clin Endocrinol Metab	oct-17	CDC73-Related Disorders: Clinical Manifestations and Case Detection in Primary Hyperparathyroidism	https://academic.oup.com/jcem/article/102/12/4534/4460054
165	Pazienza et al	Plos One	dec.-13	Identification and Functional Characterization of Three NoLS (Nucleolar Localisation Signals) Mutations of the CDC73 Gene	https://journals.plos.org/plosone/article?id=10.1371/journal.pone.0082292
166	Rather et al	The Journal of Biological Chemistry	jan.-14	Transcriptional Repression of Tumor Suppressor CDC73, Encoding an RNA Polymerase II Interactor, by Wilms Tumor 1 Protein (WT1) Promotes Cell Proliferation	http://www.jbc.org/content/289/2/968.long
167	Gullo et al	Gastrointestinal Endoscopy	feb.-18	Phenotypic heterogeneity of hereditary diffuse gastric cancer: report of a family with early-onset disease	https://www.clinicalkey.com/#!/content/playContent/1-s2.0-S0016510718301226?returnurl=https:%2F%2Flinkinghub.elsevier.com%2Fretrieve%2Fpii%2FS0016510718301226%3Fshowall%3Dtrue&referrer=https:%2F%2Fwww.ncbi.nlm.nih.gov%2Fpubmed%2F%3Fterm%3DPhenotypic%2Bheterogeneity%2Bof%2Bhereditary%2Bdiffuse%2Bgastric%2Bcancer%253A%2Breport%2Bof%2Ba%2Bfamily%2Bwith%2Bearly-onset%2Bdisease
168	Hakkaart et al	Familial Cancer	mar.-18	Germline CDH1 mutations are a significant contributor to the high frequency of early-onset diffuse gastric cancer cases in New Zealand Maori	https://link.springer.com/article/10.1007%2Fs10689-018-0080-8
169	Lynch et al	Familial Cancer	jun.-11	The identification and management of hereditary diffuse gastric cancer in a large Jordanian family	https://link.springer.com/article/10.1007%2Fs10689-011-9463-9
170	Wickremeratne et al	European Journal of Gastroenterology and Hepatology	oct-13	Prophylactic gastrectomy in a 16-year-old	https://insights.ovid.com/pubmed?pmid=24240619
171	Lo et al	J Med Genet	feb.-11	Associations of CDH1 germline variant location and cancer phenotype in families with hereditary diffuse gastric cancer (HDGC)	https://pubmed.ncbi.nlm.nih.gov/30745422/
172	Marian et al	British Journal of Cancer	may-05	Search for germline alterations in CDKN2A/ARF and CDK4 of 42 Jewish melanoma families with or without neural system tumours	https://www.nature.com/articles/6602629
173	Holland et al	Genes, chromosomes and cancer	feb.-99	CDKN2A (P16INK4a) and CDK4 Mutation Analysis in 131 Australian Melanoma Probands: Effect of Family History and Multiple Primary Melanomas	https://onlinelibrary.wiley.com/doi/abs/10.1002/%28SICI%291098-2264%28199908%2925%3A4%3C339%3A%3AAID-GCC5%3E3.0.CO%3B2-H?sid=nlm%3Apubmed
174	Brioude et al	Hormone research in paediatrics	dec.-13	Beckwith-Wiedemann Syndrome: Growth Pattern and Tumor Risk according to Molecular Mechanism, and Guidelines for Tumor Surveillance	https://www.karger.com/Article/Abstract/355544
175	Lam et al	J Med Genet	mar.-99	Analysis of germline CDKN1C (p57KIP2) mutations in familial and sporadic Beckwith-Wiedemann syndrome (BWS) provides a novel genotype-phenotype correlation	https://jmg.bmj.com/content/36/7/518.long
176	Maas et al	American Journal of Medical Genetics	may-16	Phenotype, Cancer Risk, and Surveillance in Beckwith-Wiedemann Syndrome Depending on Molecular Genetic Subgroups	https://onlinelibrary.wiley.com/doi/full/10.1002/ajmg.a.37801
178	Gironi et al	International Journal of Dermatology	2015	Germline CDKN2A mutations in childhood melanoma: a case of melanoma-pancreatic syndrome	https://onlinelibrary.wiley.com/doi/full/10.1111/ijd.12933
179	Siref et al	Pathology	jun.-18	Evaluation of p16 protein expression and CDKN2A deletion in conventional and fibrosarcomatous dermatofibrosarcoma protuberans	https://www.clinicalkey.com/#!/content/playContent/1-s2.0-S0031302517305056?returnurl=https:%2F%2Flinkinghub.elsevier.com%2Fretrieve%2Fpii%2FS0031302517305056%3Fshowall%3Dtrue&referrer=https:%2F%2Fwww.ncbi.nlm.nih.gov%2Fpubmed%2F%3Fterm%3DEvaluation%2Bof%2Bp16%2Bprotein%2Bexpression%2Band%2BCDKN2A%2Bdeletion%2Bin%2Bconventional%2Band%2Bfibrosarcomatous%2Bdermatofibrosarcoma%2Bprotuberans
180	Berg et al	Melanoma Research	mar.-04	Germline CDKN2A mutations are rare in child and adolescent cutaneous melanoma	https://insights.ovid.com/pubmed?pmid=15305154
181	Whiteman et al	Journal of the National Cancer Institute	oct-97	Germline CDKN2A Mutations in Childhood Melanoma	https://academic.oup.com/jnci/article/89/19/1460/2526448
182	Puig et al	Journal of Clinical Oncology	may-05	Role of the CDKN2A Locus in Patients With Multiple Primary Melanomas	https://ascopubs.org/doi/full/10.1200/JCO.2005.08.034?url_ver=Z39.88-2003&rfr_id=ori%3Arid%3Acrossref.org&rfr_dat=cr_pub%3Dpubmed
183	Middlebrooks et al	Cancer Research	apr.-19	Analysis of the CDKN2A gene in FAMMM Syndrome families reveals early age of onset for additional syndromic cancers	http://cancerres.aacrjournals.org/content/79/11/2992.long
184	Tawana et al	Blood	sep.-15	Disease evolution and outcomes in familial AML with germline CEBPA mutations	http://www.bloodjournal.org/content/126/10/1214.long?sso-checked=true
185	Tawana et al	Seminars in Hematology	apr.-17	Familial CEBPA-mutated acute myeloid leukemia	https://www.clinicalkey.com/#!/content/playContent/1-s2.0-S0037196317300422?returnurl=https:%2F%2Flinkinghub.elsevier.com%2Fretrieve%2Fpii%2FS0037196317300422%3Fshowall%3Dtrue&referrer=https:%2F%2Fwww.ncbi.nlm.nih.gov%2Fpubmed%2F28637622
186	Pathak et al	Haematologica	dec.-15	Whole exome sequencing reveals a C-terminal germline variant in CEBPA-associated acute myeloid leukemia: 45-year follow up of a large family	http://www.haematologica.org/content/101/7/846.long
187	Avellino et al	Blood	jun.-16	An autonomous CEBPA enhancer specific for myeloid-lineage priming and neutrophilic differentiation	http://www.bloodjournal.org/content/127/24/2991.long
189	Diets et al	Clinical Cancer Research	jan.-19	High Yield of Pathogenic Germline Mutations Causative or Likely Causative of the Cancer Phenotype in Selected Children with Cancer	http://clincancerres.aacrjournals.org/content/24/7/1594.long
190	Parsons et al	JAMA Oncol	jul.-17	Diagnostic Yield of Clinical Tumor and Germline Whole-Exome Sequencing for Children With Solid Tumors	https://jamanetwork.com/journals/jamaoncology/fullarticle/2484356
191	Li et al	Clinical Case Report	may-18	Germline mutation of CHEK2 in neurofibromatosis 1 and 2	https://insights.ovid.com/pubmed?pmid=29879026
192	Milani et al	Pediatr Blood and Cancer	sep.-15	Hepatoblastoma in Rubinstein–Taybi Syndrome: A Case Report	https://onlinelibrary.wiley.com/doi/full/10.1002/pbc.25806
193	Boot et al	American Journal of Medical Genetics	dec.-17	Benign and malignant tumors in Rubinstein-Taybi syndrome	https://onlinelibrary.wiley.com/doi/full/10.1002/ajmg.a.38603
194	Miller et al	American Journal of Medical Genetics	1995	Tumors in Rubinstein-Taybi Syndrome	https://onlinelibrary-wiley-com.ep.fjernadgang.kb.dk/doi/epdf/10.1002/ajmg.1320560125
195	Lin et al	Journal of the Neurological Sciences	sep.-17	Novel biallelic missense mutations in CTC1 gene identified in a Chinese family with Coats plus syndrome	https://www.clinicalkey.com/#!/content/playContent/1-s2.0-S0022510X17343472?returnurl=https:%2F%2Flinkinghub.elsevier.com%2Fretrieve%2Fpii%2FS0022510X17343472%3Fshowall%3Dtrue&referrer=https:%2F%2Fwww.ncbi.nlm.nih.gov%2Fpubmed%2F%3Fterm%3DVNovel%2Bbiallelic%2Bmissense%2Bmutations%2Bin%2BCTC1%2Bgene%2Bidentified%2Bin%2Ba%2BChinese%2Bfamily%2Bwith%2BCoats%2Bplus%2Bsyndrome
196	Hanks et al	Nature Communications	aug.-14	Germline mutations in the PAF1 complex gene CTR9 predispose to Wilms tumour	https://www.nature.com/articles/ncomms5398
197	Martins et al	European Journal of Medical Genetics	dec.-17	Identification of a novel CTR9 germline mutation in a family with Wilms tumor	https://www.clinicalkey.com/#!/content/playContent/1-s2.0-S1769721217305906?returnurl=https:%2F%2Flinkinghub.elsevier.com%2Fretrieve%2Fpii%2FS1769721217305906%3Fshowall%3Dtrue&referrer=https:%2F%2Fwww.ncbi.nlm.nih.gov%2Fpubmed%2F%3Fterm%3DIdentification%2Bof%2Ba%2Bnovel%2BCTR9%2Bgermline%2Bmutation%2Bin%2Ba%2Bfamily%2Bwith%2BWilms%2Btumor
198	Fernández-Martinez et al	BMC Cancer	feb.-17	Identification of somatic and germ-line DICER1 mutations in pleuropulmonary blastoma, cystic nephroma and rhabdomyosarcoma tumors within a DICER1 syndrome pedigree	https://bmccancer.biomedcentral.com/articles/10.1186/s12885-017-3136-5
199	Liu et al	Pediatric blood and cancer	jul.-16	Metachronous Type I pleuropulmonary blastoma and atypical choroid plexus papilloma in a young child	https://onlinelibrary.wiley.com/doi/full/10.1002/pbc.26160
200	de Kock et al	Journal of Thoracic Oncology	sep.-15	Germline and Somatic DICER1 Mutations in a Well-Differentiated Fetal Adenocarcinoma of the Lung	https://www.sciencedirect.com/science/article/pii/S1556086415000210?via%3Dihub
201	Palculict et al	J Med Genet	nov.-15	Identification of germline DICER1 mutations and loss of heterozygosity in familial Wilms tumour	https://jmg.bmj.com/content/53/6/385.long
202	de Kock et al	Acta Neuropathol	may-14	Pituitary blastoma: a pathognomonic feature of germ‑line DICER1 mutations	https://link.springer.com/article/10.1007%2Fs00401-014-1285-z
203	Parsons et al	JAMA Oncol	jul.-17	Diagnostic Yield of Clinical Tumor and Germline Whole-Exome Sequencing for Children With Solid Tumors	https://jamanetwork.com/journals/jamaoncology/fullarticle/2484356
204	Soma et al	American Journal of Medical Genetics	dec.-16	Long term survival of a patient with Perlman syndrome due to novel compound heterozygous missense mutations in RNB domain of DIS3L2	https://onlinelibrary.wiley.com/doi/full/10.1002/ajmg.a.38111
205	Astuti et al	Nature genetics	mar.-12	Germline mutations in DIS3L2 cause the Perlman syndrome of overgrowth and Wilms tumor susceptibility	https://www.nature.com/articles/ng.1071
206	Morris et al	American Journal of Medical Genetics	apr.-13	Perlman Syndrome: Overgrowth, Wilms Tumor Predisposition and DIS3L2	https://onlinelibrary.wiley.com/doi/full/10.1002/ajmg.c.31358
207	Tummala et al	American Journal of Human Genetics	jul.-16	DNAJC21 Mutations Link a Cancer-Prone Bone Marrow Failure Syndrome to Corruption in 60S Ribosome Subunit Maturation	https://www.sciencedirect.com/science/article/pii/S0002929716301367?via%3Dihub
208	Dhanraj et al	Blood	mar.-17	Biallelic mutations in DNAJC21 cause Shwachman-Diamond syndrome	http://www.bloodjournal.org/content/129/11/1557.long?sso-checked=true
209	D'Amours et al	Clinical Genetics	apr.-18	Refining the phenotype associated with biallelic DNAJC21 mutations	https://onlinelibrary.wiley.com/doi/full/10.1111/cge.13370
210	Arun et al	J Clin Pathol	aug.-18	Spectrum of ELANE mutations in congenital neutropenia: a single-centre study in patients of Indian origin	https://jcp.bmj.com/content/71/12/1046.long
211	Vu et al	BMC Hematology	jan.-15	Severe congenital neutropenia caused by the ELANE gene mutation in a Vietnamese boy with misdiagnosis of tuberculosis and autoimmune neutropenia: a case report	https://bmchematol.biomedcentral.com/articles/10.1186/s12878-015-0020-x
212	Makaryan et al	Curr Opin Hematol	jan.-16	The diversity of mutations and clinical outcomes for ELANE-associated neutropenia	https://www.ncbi.nlm.nih.gov/pmc/articles/PMC4380169/
213	Popp et al	BMC Medical Genetics	jan.-18	Fanconi anemia with sun-sensitivity caused by a Xeroderma pigmentosum-associated missense mutation in XPF	https://bmcmedgenet.biomedcentral.com/articles/10.1186/s12881-018-0520-1
214	Chan et al	Scientific Reports	sep.-17	Germline Mutations in Cancer Predisposition Genes are Frequent in Sporadic Sarcomas	https://www.nature.com/articles/s41598-017-10333-x
215	Bogliolo et al	The American Journal of Human Genetics	may-13	Mutations in ERCC4, Encoding the DNA-Repair Endonuclease XPF, Cause Fanconi Anemia	https://www.sciencedirect.com/science/article/pii/S0002929713001638?via%3Dihub
216	Feuerstein et al	Int J Hematol	may-17	Germline ETV6 mutations and predisposition to hematological malignancies	https://link.springer.com/article/10.1007%2Fs12185-017-2259-4
217	Moriyama et al	Lancet Oncol	oct-15	Germline genetic variation in ETV6 and risk of childhood acute lymphoblastic leukemia: a systematic genetic study	https://www.clinicalkey.com/#!/content/playContent/1-s2.0-S1470204515003691?returnurl=https:%2F%2Flinkinghub.elsevier.com%2Fretrieve%2Fpii%2FS1470204515003691%3Fshowall%3Dtrue&referrer=https:%2F%2Fwww.ncbi.nlm.nih.gov%2Fpubmed%2F26522332
218	Duployez et al	Eur J Haematol	oct-17	Detection of a new heterozygous germline ETV6 mutation in a case with hyperdiploid acute lymphoblastic leukemia	https://onlinelibrary.wiley.com/doi/full/10.1111/ejh.12981
219	Noetzli et al	Nature genetics	may-15	Germline mutations in ETV6 are associated with thrombocytopenia, red cell macrocytosis and predisposition to lymphoblastic leukemia	https://www.nature.com/articles/ng.3253
220	Zhang et al	Nature genetics	jan.-15	Germline ETV6 mutations in familial thrombocytopenia and hematologic malignancy	https://www.nature.com/articles/ng.3177
221	Burgos et al	Clinical Case Report	dec.-18	Novel EZH2 mutation in a patient with secondary B-cell acute lymphocytic leukemia after deletion 5q myelodysplastic syndrome treated with lenalidomide	https://insights.ovid.com/pubmed?pmid=30608448
222	Tatton-Brown et al	Oncotarget	dec.-11	Germline mutations in the oncogene EZH2 cause Weaver syndrome and increased human height	http://www.oncotarget.com/index.php?journal=oncotarget&page=article&op=view&path[]=385&pubmed-linkout=1
223	Spinella et al	BMC Cancer	jul.-15	Whole-exome sequencing of a rare case of familial childhood acute lymphoblastic leukemia reveals putative predisposing mutations in Fanconi anemia genes	https://bmccancer.biomedcentral.com/articles/10.1186/s12885-015-1549-6
224	Mori et al	Haematologica et al	feb.-19	Pathogenic mutations identified by a multimodality approach in 117 Japanese Fanconi anemia patients	http://www.haematologica.org/content/early/2019/02/15/haematol.2018.207241.long
225	Donovan et al	Hum Mutat	may-16	Paternal or maternal uniparental disomy of chromosome 16 resulting in homozygosity of a mutant allele causes Fanconi anemia	https://onlinelibrary.wiley.com/doi/full/10.1002/humu.22962
226	Li et al	Experimental Hematology	jul.-18	Functional analysis of Fanconi anemia mutations in China	https://www.clinicalkey.com/#!/content/playContent/1-s2.0-S0301472X18306350?returnurl=https:%2F%2Flinkinghub.elsevier.com%2Fretrieve%2Fpii%2FS0301472X18306350%3Fshowall%3Dtrue&referrer=https:%2F%2Fwww.ncbi.nlm.nih.gov%2Fpubmed%2F30031030
227	De Rocco et al	Bone Marrow Failure	feb.-14	Molecular analysis of Fanconi anemia: the experience of the Bone Marrow Failure Study Group of the Italian Association of Pediatric Onco-Hematology	http://www.haematologica.org/content/99/6/1022.long
228	Asur et al	Molecular Genetics and Genomic Medicine	mar.-17	Somatic mosaicism of an intragenic FANCB duplication in both fibroblast and peripheral blood cells observed in a Fanconi anemia patient leads to milder phenotype	https://onlinelibrary.wiley.com/doi/full/10.1002/mgg3.350
229	Du et al	Scientific Reports	dec.-15	Fancb deficiency impairs hematopoietic stem cell fundtion	https://www.nature.com/articles/srep18127
230	Garavelli et al	American Journal of Medical Genetics	aug.-13	Multiple Tumor Types Including Leiomyoma and Wilms Tumor in a Patient With Gorlin Syndrome Due to 9q22.3 Microdeletion Encompassing the PTCH1 and FANC-C Loci	https://onlinelibrary.wiley.com/doi/full/10.1002/ajmg.a.36259
231	Teresa et al	Molecular Genetics and Genomic Medicine	apr.-19	FANCC Dutch founder mutation in a Mennonite family from Tamaulipas, México	https://onlinelibrary.wiley.com/doi/full/10.1002/mgg3.710
232	Smetsers et al	Familial Cancer	jul.-12	Heterozygote FANCD2 mutations associated with childhood T Cell ALL and testicular seminoma	https://link.springer.com/article/10.1007%2Fs10689-012-9553-3
233	Deniskin et al	Frontiers in Pediatrics	jan.-19	Lymphopenia With Clinical and Laboratory Features of Combined Immune Deficiency in an 11-Year-Old Female With FANCD2 Variants and Fanconi Anemia	https://www.frontiersin.org/articles/10.3389/fped.2018.00390/full
234	Meyer et al	British Journal of Haematology	dec.-05	Spectrum and significance of variants and mutations in the Fanconi aneamia group G gene in children with sporadic acute myeloid leukemia	https://onlinelibrary.wiley.com/doi/full/10.1111/j.1365-2141.2006.05985.x
235	Solanki et al	Leukemia Research	nov.-16	Characterization of two novel FANCG mutations in Indian Fanconianemia patients	https://www.clinicalkey.com/#!/content/playContent/1-s2.0-S0145212616302594?returnurl=https:%2F%2Flinkinghub.elsevier.com%2Fretrieve%2Fpii%2FS0145212616302594%3Fshowall%3Dtrue&referrer=https:%2F%2Fwww.ncbi.nlm.nih.gov%2Fpubmed%2F%3Fterm%3DCharacterization%2Bof%2Btwo%2Bnovel%2BFANCG%2Bmutations%2Bin%2BIndian%2BFanconianemia%2Bpatients
236	Ali et al	Human Mutation	dec.-08	Identification and Characterization of Mutations in FANCL Gene: a Second Case of Fanconi Anemia Belonging to FA-L Complementation Group	https://onlinelibrary.wiley.com/doi/abs/10.1002/humu.21032
237	van den Berg et al	Blood	feb.-02	Germline FAS gene mutation in a case of ALPS and NLP Hodgkin lymphoma	http://www.bloodjournal.org/content/99/4/1492.long?sso-checked=true
238	Straus et al	Blood	mar.-01	The development of lymphomas in families with autoimmune lymphoproliferative syndrome with germline Fas mutations and defective lymphocyte apoptosis	http://www.bloodjournal.org/content/98/1/194.long
239	van Spaendonck-Zwarts et al	Familial Cancer	nov.-11	Hereditary leiomyomatosis and renal cell cancer presenting as metastatic kidney cancer at 18 years of age: implications for surveillance	https://link.springer.com/article/10.1007%2Fs10689-011-9491-5
240	Alam et al	Arch Dermatol	feb.-05	Clinical Features of Multiple Cutaneous and Uterine Leiomyomatosis	https://jamanetwork.com/journals/jamadermatology/fullarticle/392744
241	Clark et al	J Clin Endocrinol Metab	oct-14	Germline FH Mutations Presenting With Pheochromocytoma	https://academic.oup.com/jcem/article/99/10/E2046/2836230
242	Schneider et al	Familial Cancer	jun.-17	Early onset renal cell carcinoma in an adolescent girl with germline FLCN exon 5 deletion	https://link.springer.com/article/10.1007%2Fs10689-017-0008-8
243	Schmidt et al	Gene	jan.-15	FLCN: the causative gene for Birt-Hogg-Dubé syndrome	https://www.sciencedirect.com/science/article/pii/S037811191730776X?via%3Dihub
244	Desplantes et al	Orphanet Journal of Rare Diseases	nov.-14	Clinical spectrum and long-term follow-up of 14 cases with G6PC3 mutations from the French severe congenital neutropenia registry	https://ojrd.biomedcentral.com/articles/10.1186/s13023-014-0183-8
245	Lebel et al	Pediatr Blood and Cancer	aug.-14	Genetic Analysis and Clinical Picture of Severe Congenital Neutropenia in Israel	https://onlinelibrary.wiley.com/doi/full/10.1002/pbc.25251
246	Esparza et al	Pediatr Blood and Cancer	jan.-19	A unique phenotype of T-cell acute lymphoblastic leukemia in a patient with GATA2 haploinsufficiency	https://onlinelibrary.wiley.com/doi/full/10.1002/pbc.27649
247	Donadieu et al	Haematologica	may-18	Natural history of GATA2 deficiency in a survey of 79 French and Belgian patients	http://www.haematologica.org/content/103/8/1278.long
248	Shiba et al	British Journal of Haematology	sep.-13	Mutations of the GATA2 and CEBPA genes in paediatric acute myeloid leukemia	https://onlinelibrary.wiley.com/doi/full/10.1111/bjh.12559
249	Spinner et al	Blood	feb.-14	GATA2 deficiency: a protean disorder of hematopoiesis, lymphatics, and immunity	http://www.bloodjournal.org/content/123/6/809.long?sso-checked=true
250	Kaimakis et al	Blood	mar.-16	Functional and molecular characterization of mouse Gata2-independent hematopoietic progenitors	http://www.bloodjournal.org/content/127/11/1426.long
251	Thomas et al	American Journal of Medical Genetics	dec.-11	Metastatic Medulloblastoma in an Adolescent with Simpson-Golabi-Behmel Syndrome	https://onlinelibrary.wiley.com/doi/full/10.1002/ajmg.a.35284
252	Rodríguez-Criado et al	American Journal of Medical Genetics	2005	Clinical and Molecular Studies on Two Further Families With Simpson-Golabi-Behmel Syndrome	https://onlinelibrary.wiley.com/doi/full/10.1002/ajmg.a.30920
253	Kosaki et al	American Journal of Medical Genetics	oct-13	Somatic CTNNB1 Mutation in Hepatoblastoma from a Patient with Simpson-Golabi-Behmel Syndrome and Germline GPC3 Mutation	https://onlinelibrary.wiley.com/doi/full/10.1002/ajmg.a.36364
254	Mateos et al	American Journal of Medical Genetics	oct-12	Simpson–Golabi–Behmel Syndrome Type 1 and Hepatoblastoma in a Patient With a Novel Exon 2-4 Duplication if the GPC3 Gene	https://onlinelibrary.wiley.com/doi/full/10.1002/ajmg.a.35738
255	Hughes-Benzie et al	American Journal of Medical Genetics	1996	Simpson-Golabi-Behmel Syndrome: Genotype Phenotype Analysis of 18 Affected Males From 7 Unrelated Families	https://onlinelibrary-wiley-com.ep.fjernadgang.kb.dk/doi/abs/10.1002/%28SICI%291096-8628%2819961211%2966%3A2%3C227%3A%3AAID-AJMG20%3E3.0.CO%3B2-U
256	Moek et al	The American Journal of Pathology	sep.-18	Glypican 3 Overexpression across a Broad Spectrum of Tumor Types Discovered with Functional Genomic mRNA Profiling of a Large Cancer Database	https://www.clinicalkey.com/#!/content/playContent/1-s2.0-S0002944018301299?returnurl=https:%2F%2Flinkinghub.elsevier.com%2Fretrieve%2Fpii%2FS0002944018301299%3Fshowall%3Dtrue&referrer=https:%2F%2Fwww.ncbi.nlm.nih.gov%2Fpubmed%2F%3Fterm%3DGlypican%2B3%2BOverexpression%2Bacross%2Ba%2BBroad%2BSpectrum%2Bof%2BTumor%2BTypes%2BDiscovered%2Bwith%2BFunctional%2BGenomic%2BmRNA%2BProfiling%2Bof%2Ba%2BLarg…
257	Carlsson et al	British Journal of Haematology	apr.-12	Incidence of severe congenital neutropenia in Sweden and risk of evolution to myelodysplstic syndrome/leukemia	https://onlinelibrary.wiley.com/doi/full/10.1111/j.1365-2141.2012.09171.x
258	Xue et al	Haematologica	2012	A novel compound heterozygous HAX1 mutation in a Chinese patient with severe congenital neutropenia and chronic myelomonocytic leukemia transformation but without neurodevelopmental abnormalities	http://www.haematologica.org/content/97/2/318.long
259	Yetgin et al	Leukemia	mar.-08	Transformation of severe congenital neutropenia to early acute lymphoblastic leukemia in a patient with HAX1 mutation and without G-CSF administration or receptor mutation	https://www.nature.com/articles/leu200864
260	Smith et al	British Journal of Haematology	sep.-08	Homozygous HAX1 mutations in severe congenital neutropenia patients with sporadic disease: a novel mutation in two unrelated British kindreds	https://onlinelibrary.wiley.com/doi/full/10.1111/j.1365-2141.2008.07493.x
261	Yeh et al	Hum Genet	aug.-08	A germline mutation of the KIF1Bb gene on 1p36 in a family with neural and nonneural tumors	https://link.springer.com/article/10.1007%2Fs00439-008-0553-1
262	Ke et al	Cell and Bioscience	oct-16	Germline mutations of KIT in gastrointestinal stromal tumor (GIST) and mastocytosis	https://cellandbioscience.biomedcentral.com/articles/10.1186/s13578-016-0120-8
263	Neuhann et al	Am J Surg Pathol	jun.-13	A Novel Germline KIT Mutation (p.L576P) in a Family Presenting With Juvenile Onset of Multiple Gastrointestinal Stromal Tumors, Skin Hyperpigmentations, and Esophageal Stenosis	https://insights.ovid.com/pubmed?pmid=23598963
264	Yao et al	BMC Medical Genomics	jul.-18	Concurrent somatic KRAS mutation and germline 10q23.2 deletion in a patient with juvenile myelomonocytic leukemia, developmental delay, and multiple malformations: a case report	https://bmcmedgenomics.biomedcentral.com/articles/10.1186/s12920-018-0377-3
265	Boone et al	Frontiers in Pediatrics	jan.-19	Failing to Make Ends Meet: The Broad Clinical Spectrum of DNA Ligase IV Deficiency. Case Series and Review of the Literature	https://www.frontiersin.org/articles/10.3389/fped.2018.00426/full
266	Toita et al	American Journal of Medical Genetics	nov.-06	Epstein–Barr Virus-Associated B-cell Lymphoma in a Patient With DNA Ligase IV (LIG4) Syndrome	https://onlinelibrary.wiley.com/doi/full/10.1002/ajmg.a.31644
267	Ben-Omran et al	American Journal of Medical Genetics	jun.-05	A Patient with Mutations in DNA Ligase IV: Clinical Features and Overlap with Nijmegen Breakage Syndrome	https://onlinelibrary.wiley.com/doi/full/10.1002/ajmg.a.30869
268	Buck et al	Eur J Immunol	nov.-05	Severe combined immunodeficiency and microcephaly in siblings with hypomorphic mutations in DNA ligase IV	https://onlinelibrary.wiley.com/doi/full/10.1002/eji.200535401
269	Vanunucci et al	Endocrine	may-17	MEN1 in children and adolescents: Data from patients of a regional referral center for hereditary endocrine tumors	https://link.springer.com/article/10.1007%2Fs12020-017-1322-5
270	Gan et al	International Journal of Pediatric Endocrinology	jul.-15	Treatment-resistant pediatric giant prolactinoma and multiple endocrine neoplasia type 1	https://ijpeonline.biomedcentral.com/articles/10.1186/s13633-015-0011-5
271	Goudet et al	J Clin Endocrinol Metab	apr.-15	MEN1 Disease Occurring Before 21 Years Old: A 160-Patient Cohort Study From the Groupe d'étude des Tumeurs Endocrines	https://academic.oup.com/jcem/article/100/4/1568/2815128
272	Chandrasekharappa et al	Journal of Internal Medicine	mar.-03	Functional studies of the MEN1 gene	https://onlinelibrary.wiley.com/doi/full/10.1046/j.1365-2796.2003.01165.x?sid=nlm%3Apubmed
273	Ngyuen et al	Familial Cancer	mar.-16	MSI detection and its pitfalls in CMMRD syndrome in a family with a bi-allelic MLH1 mutation	https://link.springer.com/article/10.1007%2Fs10689-016-9894-4
274	Ahn et al	Korean J Pediatr	may-14	Early onset of colorectal cancer in a 13-year old girl with Lynch syndrome	https://kjp.or.kr/journal/view.php?doi=10.3345/kjp.2016.59.1.40
275	Poley et al	American Cancer Society	apr.-07	Biallelic Germline Mutations of Mismatch-repair Genes: a possible cause for multiple pediatric malignancies	https://onlinelibrary.wiley.com/doi/full/10.1002/cncr.22697
276	Ripperger et al	European Journal of Medical Genetics	dec.-15	Acute lymphoblastic leukemia and lymphoma in the context of constitutional mismatch repair deficiency syndrome	https://www.clinicalkey.com/#!/content/playContent/1-s2.0-S1769721215300550?returnurl=https:%2F%2Flinkinghub.elsevier.com%2Fretrieve%2Fpii%2FS1769721215300550%3Fshowall%3Dtrue&referrer=https:%2F%2Fwww.ncbi.nlm.nih.gov%2Fpubmed%2F%3Fterm%3DAcute%2Blymphoblastic%2Bleukemia%2Band%2Blymphoma%2Bin%2Bthe%2Bcontext%2Bof%2Bconstitutional%2Bmismatch%2Brepair%2Bdeficiency%2Bsyndrome
277	Taeubner et al	European Journal of Human Genetics	jan.-18	Diagnostic challenges in a child with early onset desmoplastic medulloblastoma and homozygous variants in MSH2 and MSH6	https://www.nature.com/articles/s41431-017-0071-5
278	Brooks-Wilson et al	J Med Genet	jul.-04	Germline E-cadherin mutations in hereditary diffuse gastric cancer: assessment of 42 new families and review of genetic screening criteria	https://jmg.bmj.com/content/41/7/508.long
279	Puntervoll et al	Journal of medical genetics	mar.-14	Melanoma prone families with CDK4 germline mutation: phenotypic profile and associations with MC1R variants	https://jmg.bmj.com/content/50/4/264.long
280	Aoude et al	Twin Res Hum Genet	apr.-15	Prevalence of Germline BAP1, CDKN2A, and CDK4 Mutations in an Australian Population-Based Sample of Cutaneous Melanoma Cases.	https://www.ncbi.nlm.nih.gov/pubmed/25787093
281	Bourdeaut et al	Pediatr Blood and Cancer	feb.-14	Rubinstein-Taybi syndrome predisposing to non-WNT, non-SHH, group 3 medulloblastoma	https://www.ncbi.nlm.nih.gov/pubmed/24115570
282	Butler et al	Journal of pediatric Hematology/Oncology	aug.-16	One to Watch: A Germ Cell Tumor Arising in an Undescended Testicle in Rubinstein-Taybi Syndrome	https://insights.ovid.com/pubmed?pmid=27322716
283	de Kort et al	American Journal of Medical Genetics	jul.-14	A case of Rubinstein‐Taybi syndrome and congenital neuroblastoma	https://onlinelibrary.wiley.com/doi/full/10.1002/ajmg.a.36399
284	Usemann et al	Am J Med Genet	2016-05-01	EZH2 mutation in an adolescent with Weaver syndrome developing acute myeloid leukemia and secondary hemophagocytic lymphohistiocytosis	https://www.ncbi.nlm.nih.gov/pubmed/26762561
285	Coulter et al	J Pediatr Hematol Oncol	okt.-08	Weaver syndrome and neuroblastoma	https://www.ncbi.nlm.nih.gov/pubmed/19011474
286	Venkataraman et al	Am J Surg Pathol	apr.-10	Development of disseminated histiocytic sarcoma in a patient with autoimmune lymphoproliferative syndrome and associated Rosai-Dorfman disease	https://www.ncbi.nlm.nih.gov/pubmed/20216376
287	Peters et al	Experimental Hematology	1999-05-01	Defective apoptosis due to a point mutation in the death domain of CD95 associated with autoimmune lymphoproliferative syndrome, T-cell lymphoma, and Hodgkin's disease	https://www.ncbi.nlm.nih.gov/pubmed/10340403
288	Hämälainen et al	Clinical Genetics	okt.-06	Wilms’ tumor and novel TRIM37 mutations in an Australian patient with mulibrey nanism	https://onlinelibrary.wiley.com/doi/full/10.1111/j.1399-0004.2006.00700.x
289	Karlberg et al	Journal of Pathology	feb.-09	High frequency of tumours in Mulibrey nanism	https://onlinelibrary.wiley.com/doi/full/10.1002/path.2538
290	Kettunen et al	Biol Open	2016-05-01	Trim37-deficient mice recapitulate several features of the multi-organ disorder Mulibrey nanism	https://www.ncbi.nlm.nih.gov/pubmed/27044324
291	Hoshino et al	Journal of Clinical Immunology	feb.-15	X-Linked Agammaglobulinemia Associated with B-Precursor Acute Lymphoblastic Leukemia	https://link.springer.com/article/10.1007%2Fs10875-015-0127-7
292	Gokce et al	European Journal of Ophthalmology	aug.-14	Epiphora as the Presenting Sign of Relapsed Non-Hodgkin Lymphoma in a Child with Bruton Agammaglobulinemia	https://journals.sagepub.com/doi/full/10.5301/ejo.5000487?url_ver=Z39.88-2003&rfr_id=ori%3Arid%3Acrossref.org&rfr_dat=cr_pub%3Dpubmed
293	Abu-Arja et al	Pediatric Blood and Cancer	apr.-15	Successful hematopoietic cell transplantation in a patient with X‐linked agammaglobulinemia and acute myeloid leukemia	https://onlinelibrary.wiley.com/doi/full/10.1002/pbc.25554
294	de Smith et al	Genes, Chromosomes and Cancer	2019-05-01	Predisposing germline mutations in high hyperdiploid acute lymphoblastic leukemia in children	https://onlinelibrary.wiley.com/doi/full/10.1002/gcc.22765
295	de Smith et al	Oncotarget	sep.-16	Clonal and microclonal mutational heterogeneity in high hyperdiploid acute lymphoblastic leukemia	http://www.oncotarget.com/index.php?journal=oncotarget&page=article&op=view&path[]=12238&pubmed-linkout=1
296	Huck et al	J Clin Invest	2009-05-01	Girls homozygous for an IL-2-inducible T cell kinase mutation that leads to protein deficiency develop fatal EBV-associated lymphoproliferation	https://www.ncbi.nlm.nih.gov/pubmed/?term=Girls+homozygous+for+an+Il-2-inducible+T+cell+kinase+mutation+that+leads+to+protein+deficiency+develop+fatal+EBV-associated+lymphoproliferation
297	Linka et al	Leukemia	jan.-12	Loss-of-function mutations within the IL-2 inducible kinase ITK in patients with EBV-associated lymphoproliferative diseases	https://www.nature.com/articles/leu2011371#t1
298	Masliah-Planchon et al	European Journal of Human Genetics	apr.-18	Does ATRX germline variation predispose to osteosarcoma? Three additional cases of osteosarcoma in two ATR-X syndrome patients	https://www.nature.com/articles/s41431-018-0147-x
299	Ji et al	Am J Med Genet	2017-05-01	Inherited germline ATRX mutation in two brothers with ATR-X syndrome and osteosarcoma	https://www.ncbi.nlm.nih.gov/pubmed/28371217
300	Szczawinska-Poplonyk et al	Viral Immunology	dec.-11	Pulmonary Lymphomatoid Granulomatosis in Griscelli Syndrome Type 2	https://www.liebertpub.com/doi/full/10.1089/vim.2011.0034?url_ver=Z39.88-2003&rfr_id=ori%3Arid%3Acrossref.org&rfr_dat=cr_pub%3Dpubmed&
301	Köse et al	Pediatr Transplant	nov.-07	Development of in situ melanoma after allogeneic bone marrow transplantation in Griscelli syndrome type II.	https://www.ncbi.nlm.nih.gov/pubmed/17910659
302	Maas et al	Pediatr Blood Cancer	sep.-18	EBV-positive B-cell lymphoma manifestation of the liver in an infant with RAG1 severe combined immunodeficiency disease.	https://www.ncbi.nlm.nih.gov/pubmed/29856523
303	Schuetz et al	NEJM	2008-05-01	An Immunodeficiency Disease with RAG Mutations and Granulomas	https://www.nejm.org/doi/10.1056/NEJMoa073966?url_ver=Z39.88-2003&rfr_id=ori%3Arid%3Acrossref.org&rfr_dat=cr_pub%3Dwww.ncbi.nlm.nih.gov
304	Coffey et al	Nature Genetics	okt.-98	Host response to EBV infection in X-linked lymphoproliferative disease results from mutations in an SH2-domain encoding gene	https://www.nature.com/articles/ng1098_129
305	Booth et al	Blood	jan.-11	X-linked lymphoproliferative disease due to SAP/SH2D1A deficiency: a multicenter study on the manifestations, management and outcome of the disease	http://www.bloodjournal.org/content/117/1/53.long?sso-checked=true#T1
306	Henter et al	Pediatr Hematol Oncol	apr.-93	Myelodysplastic syndrome following epipodophyllotoxin therapy in familial hemophagocytic lymphohistiocytosis	https://www.ncbi.nlm.nih.gov/pubmed/8318372?dopt=Abstract
307	Rudd et al	Journal of medical genetics	2006	Spectrum and clinical implications of syntaxin 11 gene mutations in familial haemophagocytic lymphohistiocytosis: association with disease-free remissions and haematopoietic malignancies	https://jmg.bmj.com/content/43/4/e14.long#ref-17
308	Pagel et al	Blood	2012	Distinct mutations in STXBP2 are associated with variable clinical presentations in patients with familial hemophagocytic lymphohistiocytosis type 5 (FHL5)	http://www.bloodjournal.org/content/119/25/6016.long?sso-checked=true
309	Bienemann et al	Leuk Lymphoma	dec.-16	A novel homozygous mutation in UNC13D presenting as Epstein-Barr-virus-associated lymphoproliferative disease at 9 years of age	https://www.ncbi.nlm.nih.gov/pubmed/27123661
310	Nagai et al	Pediatric Blood and Cancer	jun.-13	Clinical characteristics and outcomes of chédiak–Higashi syndrome: A nationwide survey of Japan	https://onlinelibrary.wiley.com/doi/full/10.1002/pbc.24637
311	Inoue et al	Clinical Genetics	apr.-91	Chediak-Higashi syndrome: report of a case with an ovarian tumor	https://onlinelibrary.wiley.com/doi/abs/10.1111/j.1399-0004.1991.tb03036.x?sid=nlm%3Apubmed
312	Kuehn et al	Science	sep.-14	Immune dysregulation in human subjects with heterozygous germline mutations in CTLA4	https://science.sciencemag.org/content/345/6204/1623.long
313	Egg et al	Frontiers in Immunology	sep.-18	Increased Risk for Malignancies in 131 Affected CTLA4 Mutation Carriers	www.frontiersin.org/articles/10.3389/fimmu.2018.02012/full
314	Schwab et al	Journal of Allergy and Clinical Immunology	2018-05-01	Phenotype, penetrance, and treatment of 133 cytotoxic T-lymphocyte antigen 4–insufficient subjects	https://www.sciencedirect.com/science/article/pii/S0091674918306304?via%3Dihub
315	Diness et al	Genes, Chromosomes and Cancer	dec.-18	Putative new childhood leukemia cancer predisposition syndrome caused by germline bi-allelic missense mutations in DDX41	https://www.ncbi.nlm.nih.gov/pubmed/30144193
316	Kuehn et al	The New England Journal of Medicine	mar.-16	Loss of B Cells in Patients with Heterozygous Mutations in IKAROS	https://www.nejm.org/doi/full/10.1056/NEJMoa1512234?url_ver=Z39.88-2003&rfr_id=ori%3Arid%3Acrossref.org&rfr_dat=cr_pub%3Dpubmed
317	Churchman et al	Cancer cell	2018-05-01	Germline Genetic IKZF1 Variation and Predisposition to Childhood Acute Lymphoblastic Leukemia.	https://www.ncbi.nlm.nih.gov/pubmed/29681510
318	Gayden et al	Nature Genetics	okt.-18	Germline HAVCR2 mutations altering TIM-3 characterize subcutaneous panniculitis-like T cell lymphomas with hemophagocytic lymphohistiocytic syndrome	https://www.nature.com/articles/s41588-018-0251-4
319	Polprasert et al	Blood Advances	2019	Frequent germline mutations of HAVCR2 in sporadic subcutaneous panniculitis-like T-cell lymphoma	http://www.bloodadvances.org/content/3/4/588.long?sso-checked=true
320	Mahamdallie et al	Lancet Child Adolesc Health	2019-05-01	Identification of new Wilms tumour predisposition genes: an exome sequencing study.	https://www.ncbi.nlm.nih.gov/pubmed/30885698
321	Gadd et al	Nature Genetics	aug.-17	A Children's Oncology Group and TARGET initiative exploring the genetic landscape of Wilms tumor	https://www.nature.com/articles/ng.3940
322	van der Sluijs et al	Genetics in Medicine	nov.-18	The ARID1B spectrum in 143 patients: from nonsyndromic intellectual disability to Coffin–Siris syndrome	https://www.nature.com/articles/s41436-018-0330-z#MOESM1
324	Waanders et al	Leukemia	apr.-17	Germline activating TYK2 mutations in pediatric patients with two primary acute lymphoblastic leukemia occurrences	https://www.ncbi.nlm.nih.gov/pubmed/27733777
325	Wang et al	Nature Genetics	jul.-14	Novel somatic and germline mutations in intracranial germ cell tumours	https://www.nature.com/articles/nature13296#supplementary-information
326	Salzer et al	Haematologica	mar.-13	Combined immunodeficiency with life-threatening EBV-associated lymphoproliferative disorder in patients lacking functional CD27	http://www.haematologica.org/content/98/3/473
327	Alkhairy et al	Journal of Allergy and Clinical Immunology	sep.-15	Novel mutations in TNFRSF7/CD27: Clinical, immunologic, and genetic characterization of human CD27 deficiency	https://www.sciencedirect.com/science/article/pii/S0091674915002717?via%3Dihub
328	Abolhassani et al	Journal of Experimental Medicine	dec.-16	Combined immunodeficiency and Epstein-Barr virus–induced B cell malignancy in humans with inherited CD70 deficiency	http://jem.rupress.org/content/214/1/91
329	Izawa et al	Journal of Eexpectatief beleid	dec.-16	Inherited CD70 deficiency in humans reveals a critical role for the CD70–CD27 pathway in immunity to Epstein-Barr virus infection	http://jem.rupress.org/content/214/1/73.long
330	Abolhassani et al	Genetics in Medicine	jun.-18	Clinical implications of systematic phenotyping and exome sequencing in patients with primary antibody deficiency	https://www.nature.com/articles/s41436-018-0012-x
331	Teranishi et al	Journal of Pediatric Hematology/Oncology	jul.-18	Cancer Management in Kabuki Syndrome: The First Case of Wilms Tumor and a Literature Review	https://insights.ovid.com/pubmed?pmid=29489735
332	Hollink et al	J Med Genet	dec.-17	Acute myeloid leukaemia in a case with Tatton-Brown-Rahman syndrome: the peculiar DNMT3A R882 mutation	https://www.ncbi.nlm.nih.gov/pubmed/28432085
333	Tatton-Brown et al	Wellcome Open Res	apr.-18	The Tatton-Brown-Rahman Syndrome: A clinical study of 55 individuals with de novo constitutive DNMT3A variants	https://wellcomeopenresearch.org/articles/3-46/v1
334	Lennox et al	BioRxiv		Pathogenic DDX3X mutations impair RNA metabolism and neurogenesis during fetal cortical development	https://www.biorxiv.org/content/biorxiv/early/2018/05/11/317974.full.pdf
335	Scala et al	Eur J Hum Genet	aug.-19	Three de novo DDX3X variants associated with distinctive brain developmental abnormalities and brain tumor in intellectually disabled females	https://www.ncbi.nlm.nih.gov/pubmed/?term=Three+de+novo+DDX3X+variants+associated+with+distinctive+brain+developmental+abnormalities+and+brain+tumor+in+intellectually+disabled+females
336	Vilarinho et al	Journal of Hepatology	jul.-14	Paediatric hepatocellular carcinoma due to somatic CTNNB1 and NFE2L2 mutations in the setting of inherited bi-allelic ABCB11 mutations	https://pdf.sciencedirectassets.com/272181/1-s2.0-S0168827814X00103/1-s2.0-S0168827814004711/main.pdf?X-Amz-Security-Token=AgoJb3JpZ2luX2VjEMn%2F%2F%2F%2F%2F%2F%2F%2F%2F%2FwEaCXVzLWVhc3QtMSJHMEUCIH4yuKGpbFS7UbW6TBl7M1jx1tJHX0ACOJtC9jCu8OXIAiEAv5Z1ODMx4aJ4e9gOI4wk3MSaYW5p1Y2whO902n8O%2BeIq2gMIchACGgwwNTkwMDM1NDY4NjUiDOpKMCNpP6whY1IaDiq3A1Rh%2B929IDYnHEk4d0kvYZucPoLx6R3iOHgkusi7HqUDtBm02QUYL3wF%2Bn…
337	Scheimann et al	The Journal of Pediatrics	feb.-07	Mutations in Bile Salt Export Pump (ABCB11) in Two Children with Progressive Familial Intrahepatic Cholestasis and Cholangiocarcinoma	https://pdf.sciencedirectassets.com/272521/1-s2.0-S0022347607X01094/1-s2.0-S0022347607001345/main.pdf?X-Amz-Security-Token=AgoJb3JpZ2luX2VjEMj%2F%2F%2F%2F%2F%2F%2F%2F%2F%2FwEaCXVzLWVhc3QtMSJGMEQCICQvrinP31QJ9giO4ddac7sL7nZ5jA1EFj7w6BWfBsscAiA0CNYG95J3zYGJZAwWI3ejFzyzt4b1AWUNsce5yyvsaSraAwhxEAIaDDA1OTAwMzU0Njg2NSIMlwJKUSDgsRGQbM1qKrcDgfl6O2GyLm7qbUv6h8AwsS4128hKEYF8EtYVGpWsTTVwJJffILnL3ZGTg95MHjD4…
338	Knisely et al	Hepatology	jul.-06	Hepatocellular carcinoma in ten children under five years of age with bile salt export pump deficiency	https://aasldpubs.onlinelibrary.wiley.com/doi/full/10.1002/hep.21287
339	Tummala et al	Proc Natl Acad Sci U S A.	jul.-18	Genome instability is a consequence of transcription deficiency in patients with bone marrow failure harboring biallelic ERCC6L2 variants	https://www.ncbi.nlm.nih.gov/pmc/articles/PMC6064997/pdf/pnas.201803275.pdf
340	Trubicka et al	BMC Cancer	apr.-17	The germline variants in DNA repair genes in pediatric medulloblastoma: a challenge for current therapeatic strategies	https://www.ncbi.nlm.nih.gov/pmc/articles/PMC5379555/pdf/12885_2017_Article_3211.pdf
341	White et al	J Pediatr Hematol Oncol	jan.-18	Simultaneous Presentation of Wilms Tumor and Immature Ovarian Teratoma in Beckwith-Wiedemann Syndrome	https://oce-ovid-com.ep.fjernadgang.kb.dk/article/00043426-201801000-00035/HTML
342	Bachmann et al	Pediatr Blood Cancer	mar.-17	Novel deletion in 11p15.5 imprinting center region 1 in a patient with Beckwith-Wiedemann syndrome provides insight into distal enhancer regulation and tumorigenesis	https://onlinelibrary.wiley.com/doi/full/10.1002/pbc.26241
343	Uppal et al	Endocrinol Diabetes Metab Case Rep	feb.-19	Hepatoblastoma and Wilms' tumour in an infant with Beckwith-Wiedemann syndrome and diazoxide resistant congenital hyperinsulinism	https://edm.bioscientifica.com/view/journals/edm/2019/1/EDM18-0146.xml
344	Scott et al	Nature Genetics	nov.-08	Constitutional 11p15 abnormalities, including heritable imprinting center mutations, cause nonsyndromic Wilms tumor	https://www-nature-com.ep.fjernadgang.kb.dk/articles/ng.243.pdf
345	O'Neal et al	J Pediatr Hematol Oncol	jun.-04	Parameningeal Rhabdomyosarcoma in a Patient With Costello Syndrome	https://insights.ovid.com/pubmed?pmid=15167355
346	Urakami et al	J Urol	sep.-02	Recurrent Transitional Cell Carcinoma In A Child With The Costellos Syndrome	https://pdf.sciencedirectassets.com/273470/1-s2.0-S0022534705X60451/1-s2.0-S0022534705646095/main.pdf?X-Amz-Security-Token=AgoJb3JpZ2luX2VjEOD%2F%2F%2F%2F%2F%2F%2F%2F%2F%2FwEaCXVzLWVhc3QtMSJHMEUCIHeSA5r8txNc%2BX4BJqPIqHRFFuwCuVdiCZqeyF1%2BmAmiAiEAwl7giQOCLunMZ1RV2ilLtewwz2cDHTUnP0R%2FMmuQlkcq4wMIif%2F%2F%2F%2F%2F%2F%2F%2F%2F%2FARACGgwwNTkwMDM1NDY4NjUiDD%2BFYY21PYMQQpT9ZCq3A0fwRvVnTBZTsBgeE22yHNR%…
347	Gripp et al	Am J Med Genet	jan.-00	Second Case of Bladder Carcinoma in a Patient With Costello Syndrome	https://onlinelibrary-wiley-com.ep.fjernadgang.kb.dk/doi/epdf/10.1002/%28SICI%291096-8628%2820000131%2990%3A3%3C256%3A%3AAID-AJMG16%3E3.0.CO%3B2-D
348	Feingold	J Med Genet	jul.-99	Costello syndrome and rhabdomyosarcoma	https://www.ncbi.nlm.nih.gov/pmc/articles/PMC1734404/pdf/v036p00582.pdf
349	Kerr et al	J Med Genet	dec.-98	Costello syndrome: two cases with embryonal rhabdomyosarcoma	https://www.ncbi.nlm.nih.gov/pmc/articles/PMC1051519/pdf/jmedgene00241-0068.pdf
350	Maas et al	Am J Med Genet A	sep.-16	Phenotype, Cancer Risk, and Surveillance in Beckwith-Wiedemann Syndrome Depending on Molecular Genetic Subgroups	https://onlinelibrary.wiley.com/doi/epdf/10.1002/ajmg.a.37801
351	Kuroiwa et al	J Pediatr Surg	mar.-09	Manifestation of alveolar rhabdomyosarcoma as primary cutaneous lesions in a neonate with Beckwith-Wiedemann syndrome	https://www.clinicalkey.com/service/content/pdf/watermarked/1-s2.0-S0022346808010920.pdf?locale=en_US&searchIndex=
352	Duraturo et al	J Neurooncol	sep.-16	Coexistence of MLH3 germline variants in colon cancer patients belonging to families with Lynch syndrome.associated brain tumors	https://link-springer-com.ep.fjernadgang.kb.dk/content/pdf/10.1007%2Fs11060-016-2203-0.pdf
353	Acuna-Hidalgo et al	PLoS Genet	mar.-17	Overlapping SETBP1 gain-of-function mutations in Schinzel-Giedion syndrome and hematologic malignancies	https://www.ncbi.nlm.nih.gov/pmc/articles/PMC5386295/pdf/pgen.1006683.pdf
354	McInerney-Leo et al	Clinical Endocronology	jan.-14	Whole exome sequencing is an efficient and sensitive method for detection of germline mutations in patients with phaeochromocytomas and paragangliomas	https://onlinelibrary.wiley.com/doi/epdf/10.1111/cen.12331
355	King et al	Endocr Relat Cancer	mar.-15	Integrity of the pheochromocytoma susceptibility TMEM127 gene in patients with pediatric malignancies	https://www.ncbi.nlm.nih.gov/pmc/articles/PMC5914492/
356	Rivera B et al	Acta neuropathol	2016	Germline and somatic FGFR1 abnormalities in dysembryoplastic neuroepithelial tumors	https://www.ncbi.nlm.nih.gov/pubmed/?term=Germline+and+somatic+FGFR1+abnormalities+in+dysembryoplastic+neuroepithelial+tumors
357	Benusiglio et al	J Med Genet	2015-06-01	A germline mutation in PBRM1 predisposes to renal cell carcinoma	https://www.ncbi.nlm.nih.gov/pubmed/25911086
358	Chao MM et al	Pediatr Blood Cancer	oct-10	T-cell acute lymphoblastic leukemia in association with Börjeson-Forssman-Lehmann syndrome due to a mutation in PHF6	https://www.ncbi.nlm.nih.gov/pubmed/20806366
359	Begemann et al	J Clin Oncol	oct-19	Germline GPR161 Mutations Predispose to Pediatric Medulloblastoma	https://www.ncbi.nlm.nih.gov/pubmed/31609649
360	Maciaszek JL	Cold Spring Harb Mol Case Stud	oct-19	Enrichment of heterozygous germline RECQL4 loss-of-function variants in pediatric osteosarcoma.	https://www.ncbi.nlm.nih.gov/pubmed/?term=Enrichment+of+heterozygous+germline+RECQL4+loss-of-function+variants+in+pediatric+osteosarcoma.
361	CP Kratz	British Journal of Cancer	2015-04-01	Cancer spectrum and frequency among children with Noonan, Costello, and cardio-facio-cutaneous syndromes	https://www.nature.com/articles/bjc201575/tables/2
362	Bleesing et al	GeneReviews	2017-08-01	Autoimmune Lymphoproliferative Syndrome	https://www.ncbi.nlm.nih.gov/books/NBK1108/
363	Kuiper et al	Cancer Genet Cytogenet	2015-12-01	The tumor suppressor gene FBXW7 is disrupted by a constitutional t(3;4)(q21;q31) in a patient with renal cell cancer	https://www.ncbi.nlm.nih.gov/pubmed/19963109
364	Williams et al	Clin Cancer Res	2010-04-01	Subtype-specific FBXW7 mutation and MYCN copy number gain in Wilms' tumor	https://www.ncbi.nlm.nih.gov/pubmed/20332316
365	Else et al	GeneReviews	may-08	Hereditary Paraganglioma-Pheochromocytoma Syndromes	https://www.ncbi.nlm.nih.gov/books/NBK1548/
366	Alter et al	Haematologica	2018-01-01	Cancer in the National Cancer Institute inherited bone marrow failure syndrome cohort after fifteen years of follow-up	https://www.ncbi.nlm.nih.gov/pmc/articles/PMC5777188/#!po=27.7778
367	Alter et al	Blood	2009-06-01	Cancer in dyskeratosis congenita	https://www.ncbi.nlm.nih.gov/pmc/articles/PMC2710915/#!po=40.9091
368	Rosenberg et al	Haematologica	2008-04-01	Cancer risks in fanconi anemia: findings from the German Fanconi Anemia Registry	https://www.ncbi.nlm.nih.gov/pubmed/18322251
369	Vlachos et al	Blood	2012-04-01	Incidence of neoplasia in Diamond Blackfan anemia: a report from the Diamond Blackfan Anemia Registry	https://www.ncbi.nlm.nih.gov/pubmed/22362038
370	Kratz et al	Am J Med Genet Semin Med Genet	may-11	Cancer in Noonan, Costello, cardiofaciocutaneous and LEOPARD syndromes	https://www.ncbi.nlm.nih.gov/pubmed/21500339
371	Kraemer et al	Genereviews	2003-06-01	Xeroderma Pigmentosa	https://www.ncbi.nlm.nih.gov/books/NBK1397/
372	Bradford et al	J Med Genet	2011-03-01	Cancer and neurologic degenration in xeroderma pigmentosum: long term follow-up characterizes the role of DNA repair	https://www.ncbi.nlm.nih.gov/pmc/articles/PMC3235003/#!po=31.8182
373	Mehta et al	GeneReviews	2002-02-01	Fanconi Anemia	https://www.ncbi.nlm.nih.gov/books/NBK1401/
374	Picard et al	Sex Dev	may-17	The persistent Müllerian duct syndrome: an update based upon a personal experience of 157 cases	https://www.ncbi.nlm.nih.gov/pubmed/?term=The+Persistent+M%C3%BCllerian+Duct+Syndrome%3A+An+Update+Based+Upon+a+Personal+Experience+of+157+Cases
375	Li-Chang et al	J Clin Pathol	2013-07-01	Colorectal cancer in a 9-year-old due to combined EPCAM and MSH2 germline mutations: case report of a unique genotype and immunophenotype	https://www.ncbi.nlm.nih.gov/pubmed/?term=Colorectal+cancer+in+a+9-year-old+due+to+combined+EPCAM+and+MSH2+germline+mutations%3A+case+report+of+a+unique+genotype+and+immunophenotype
376	Waszak et al	Nature	2020-04-01	Germline Elongator mutations in Sonic Hedgehog medulloblastoma	https://pubmed.ncbi.nlm.nih.gov/32296180/
377	Tersant M	Journal of Endocrine Society	may-20	Pheochromocytoma and Paraganglioma in Chrildren and Adolescents: Experience of the French Society of Pediatric Oncology (SFCE)	https://www.ncbi.nlm.nih.gov/pmc/articles/PMC7217277/#!po=38.8889
378	Mirabello et al	JAMA Oncol	2020-03-01	Frequency of Pethogenic Germline Variants inCancer-Susceptibility Genes in Patients with Osteosarcoma	https://pubmed.ncbi.nlm.nih.gov/32191290/
379	Wilson et al	Pediatr Blood Cancer	2019-09-01	Estimated number of adult survivors of childhood cancer in United States with cancer-predisposing germline variants	https://pubmed.ncbi.nlm.nih.gov/31736278/
380	Pellegrini et al	Lancet Child Adolesc Health	may-19	MC1R variants in childhood and adolescent melanoma: A pooled-analysis from a large worldwide milticenter cohort of patients	https://pubmed.ncbi.nlm.nih.gov/30872112/
